# Supplementary material for: Strength of T cell signaling regulates HIV-1 replication and establishment of latency
Source: PLoS Pathog. 2019 May 22;15(5):e1007802. doi: 10.1371/journal.ppat.1007802 (PMC6548398; doi:10.1371/journal.ppat.1007802)
Supplement: S1 Appendix — All genes shown in the microarray in S1 Fig, each of which has a one-way ANOVA FDR-corrected q value of less than 0.01, is presented here. Each gene is listed along with its Human Entrez Gene ID, accepted description, and cluster number. (XLSX) [file ppat.1007802.s005.xlsx]

## Sheet: T cell Clusters
				log2 (expression)
				Untransduced CD4+ T Cells			Low Affinity + Her2			High Affinity + Her2			Untransduced CD4+ T Cells and anti CD3/CD28
Human Entrez Gene ID(s)	Symbol	Description	Cluster	Donor 1	Donor 2	Donor 3	Donor 1	Donor 2	Donor 3	Donor 1	Donor 2	Donor 3	Donor 1	Donor 2	Donor 3
10952	SEC61B	Sec61 translocon beta subunit	1	7.50933	7.49379	7.65807	7.77332	7.70848	7.93298	7.88464	7.97067	8.39935	8.08927	8.49005	8.35412
51114	ZDHHC9	zinc finger DHHC-type containing 9	1	6.04578	5.97378	5.95324	6.43065	6.12348	6.30158	6.58885	6.24898	6.78191	6.80402	6.47678	6.82498
115098	CCDC124	coiled-coil domain containing 124	1	5.56163	6.20584	5.96189	6.38825	6.43289	6.69278	6.63011	6.55155	7.1235	7.24624	6.90821	6.91351
64118	DUS1L	dihydrouridine synthase 1 like	1	5.41144	5.29576	5.21724	5.65359	5.50837	5.62381	5.74708	5.74789	5.9763	5.96822	5.96508	5.84183
79644	SRD5A3	steroid 5 alpha-reductase 3	1	7.29173	7.25114	6.63364	8.16189	7.92318	7.18409	9.0524	8.65928	7.78596	9.42439	9.13585	7.47696
9643	MORF4L2	mortality factor 4 like 2	1	6.26986	6.51438	6.44015	6.54687	6.83144	6.75969	6.73725	7.06696	7.29124	7.12549	7.36073	6.9355
1802	DPH2	DPH2 homolog	1	6.23817	6.12391	5.7777	6.52882	6.40815	6.28232	6.51439	6.53524	7.09692	6.89302	6.80123	6.74715
150223	YDJC	YdjC homolog (bacterial)	1	5.62913	5.63936	5.37639	5.87345	5.84687	6.0324	6.11029	5.84697	6.29231	6.59101	6.56636	6.02107
54998	AURKAIP1	aurora kinase A interacting protein 1	1	6.16075	6.04355	5.8835	6.23251	6.15617	6.20263	6.47326	6.19575	6.55979	6.83465	6.6014	6.4419
7277	TUBA4A	tubulin alpha 4a	1	8.66684	9.02037	9.19703	8.84582	8.98417	9.27737	9.42206	9.20927	9.66378	9.71748	9.642	9.38478
55004	LAMTOR1	late endosomal/lysosomal adaptor, MAPK and MTOR activator 1	1	5.54582	5.98392	5.82621	6.26145	6.16521	6.26424	6.36259	6.16303	6.53345	6.27487	6.4495	6.1713
8321	FZD1	frizzled class receptor 1	1	4.98905	4.80238	4.76328	5.29489	5.229	4.95145	5.40626	5.2724	5.27648	5.44855	5.50759	4.89616
4074	M6PR	mannose-6-phosphate receptor, cation dependent	1	8.13178	8.11264	8.11131	8.26977	8.23962	8.32072	8.39719	8.30749	8.46654	8.48429	8.44193	8.25199
2720	GLB1	galactosidase beta 1	1	6.53643	6.78714	6.87922	6.60022	6.74274	6.85615	7.0806	7.18251	7.44676	6.92276	7.57665	7.32989
7469	NELFA	negative elongation factor complex member A	1	6.12538	6.13882	6.0872	6.24829	6.17827	6.04007	6.46989	6.28771	6.4372	6.34053	6.44938	6.3826
60496	AASDHPPT	aminoadipate-semialdehyde dehydrogenase-phosphopantetheinyl transferase	1	6.12543	6.58054	6.28528	6.4699	6.48603	6.21509	6.83121	6.792	6.73824	6.82936	7.45497	7.04162
5479	PPIB	peptidylprolyl isomerase B	1	10.1492	10.2446	10.2109	10.3003	10.1305	10.209	10.4908	10.2773	10.3853	10.5064	10.4997	10.4333
84337	ELOF1	elongation factor 1 homolog	1	5.54963	6.11643	5.74231	6.18219	6.02895	5.87734	6.64799	6.42173	6.35675	6.65537	6.76799	6.62607
27314	RAB30	RAB30, member RAS oncogene family	1	4.74611	4.22061	4.65424	5.55272	4.03923	5.07492	5.81793	5.66146	6.26469	6.11053	5.82455	5.51986
27247	NFU1	NFU1 iron-sulfur cluster scaffold	1	5.78413	5.66247	5.96227	6.05067	5.73333	6.01347	6.31336	6.46165	6.7891	6.1878	6.4571	6.19597
157922	CAMSAP1	calmodulin regulated spectrin associated protein 1	1	4.42747	4.24169	4.56337	4.5707	4.24207	4.8885	4.91072	5.06133	5.35459	4.92113	5.04291	5.279
51629	SLC25A39	solute carrier family 25 member 39	1	5.77706	5.72755	5.53162	5.94599	5.72089	5.74773	6.2189	6.06079	6.22685	6.23545	6.02685	6.05467
64769	MEAF6	MYST/Esa1 associated factor 6	1	7.56603	7.65564	7.6447	7.76066	7.71105	7.9513	8.06038	8.19639	8.42241	7.93924	8.34009	8.13802
29081	METTL5	methyltransferase like 5	1	8.35373	8.33483	8.48689	8.46811	8.55519	8.45279	8.84276	8.95405	8.85541	8.81536	9.06656	8.75786
58527	ABRACL	ABRA C-terminal like	1	5.77247	6.00611	5.8588	5.88931	6.2486	5.91363	6.41559	6.54374	6.33632	6.3765	6.64729	6.11974
11315	PARK7	Parkinsonism associated deglycase	1	7.91835	8.24225	8.28631	8.72718	8.74241	8.8694	9.20515	9.09678	9.09851	9.10668	9.51475	9.32439
1233	CCR4	C-C motif chemokine receptor 4	1	8.13083	8.81796	8.6341	8.83849	9.07077	9.39523	9.31728	9.2363	9.53719	9.06272	9.53196	9.83469
4726	NDUFS6	NADH:ubiquinone oxidoreductase subunit S6	1	7.95818	8.10549	8.0819	8.36981	8.34657	8.4877	8.709	8.5169	8.53639	8.69876	8.83924	8.53312
6346	CCL1	C-C motif chemokine ligand 1	1	4.97483	6.93628	5.44987	6.13159	8.67363	9.0781	9.22689	9.18263	9.16054	7.95063	10.3258	10.5246
28974	C19orf53	chromosome 19 open reading frame 53	1	9.34296	9.36554	9.1987	9.47287	9.52189	9.53104	9.76124	9.57684	9.59133	9.65298	9.70078	9.57527
10286	BCAS2	breast carcinoma amplified sequence 2	1	6.62076	6.59224	6.73068	6.81286	6.93478	7.05435	7.32178	7.22731	7.10951	7.2735	7.60096	7.27234
5133	PDCD1	programmed cell death 1	1	5.63683	5.85011	5.55656	6.04607	6.20081	6.5461	6.71347	6.35259	6.87358	6.58275	7.02357	7.26326
6846	XCL2	X-C motif chemokine ligand 2	1	3.03347	5.90837	5.18509	5.00369	6.45792	6.2552	7.00456	7.64071	7.48138	6.12854	9.30938	7.90437
6375	XCL1	X-C motif chemokine ligand 1	1	5.43489	6.98162	6.42102	7.18482	8.09934	7.54387	8.7704	8.99453	8.98261	7.83939	10.1692	9.08773
11043	MID2	midline 2	1	5.19482	4.95727	4.98571	5.78695	5.40561	5.26548	6.30335	5.69172	6.04453	6.15876	6.1789	6.2222
83443	SF3B5	splicing factor 3b subunit 5	1	6.00705	6.484	6.27803	6.80733	6.75348	6.75948	7.23554	6.6561	7.00716	7.22661	7.23036	7.05892
9764	KIAA0513	KIAA0513	1	5.73539	6.12159	5.96461	6.25546	6.37782	6.46224	6.55802	6.25374	6.69002	6.29909	6.57415	6.81077
4697	NDUFA4	NDUFA4, mitochondrial complex associated	1	10.2103	10.1012	10.0127	10.3855	10.3962	10.4987	10.6541	10.4752	10.5762	10.4424	10.5477	10.4964
55852	TEX2	testis expressed 2	1	5.28904	5.06761	5.31702	5.70169	5.63954	5.85716	6.13511	5.50456	6.21894	5.72815	5.97914	6.00795
5777	PTPN6	protein tyrosine phosphatase, non-receptor type 6	1	6.46797	6.79564	7.1011	7.43712	7.47322	7.77162	7.89749	7.40421	8.02845	7.19003	7.88121	7.77461
5325	PLAGL1	PLAG1 like zinc finger 1	1	4.39706	4.53795	4.3035	5.21954	4.90981	4.92922	5.81088	5.55344	5.44308	5.37889	5.61788	5.40525
928	CD9	CD9 molecule	1	4.25761	6.09774	4.47432	6.30202	6.32388	6.64066	7.33032	6.59165	7.61605	6.07205	6.84278	6.7982
10897	YIF1A	Yip1 interacting factor homolog A, membrane trafficking protein	1	5.75909	5.53908	5.83634	6.26763	6.30966	6.78192	7.05805	6.50449	7.03697	6.89071	6.65561	7.01467
26090	ABHD12	abhydrolase domain containing 12	1	4.11125	4.57605	4.39788	4.65	4.99153	5.01348	5.29446	5.08961	5.1742	5.05497	5.2131	5.19049
89927	C16orf45	chromosome 16 open reading frame 45	1	4.54947	4.90556	4.71215	5.48631	6.13702	6.14833	6.72418	6.75107	6.78712	6.17848	6.8434	6.6044
8600	TNFSF11	tumor necrosis factor superfamily member 11	1	2.37225	2.75026	2.111	4.38056	4.31309	4.8092	6.4497	5.4582	5.35214	6.08584	6.27136	5.30782
3394	IRF8	interferon regulatory factor 8	1	3.54846	3.99183	3.80179	6.92201	6.33181	6.58295	8.66772	8.10951	7.68216	8.96581	8.76242	7.11519
5606	MAP2K3	mitogen-activated protein kinase kinase 3	1	4.9726	4.90015	4.96071	6.16945	6.35437	6.60945	6.89492	6.39927	7.017	6.68313	6.94586	7.20268
2539	G6PD	glucose-6-phosphate dehydrogenase	1	7.22211	7.29936	7.26814	7.79566	7.87864	7.7584	8.0799	7.80107	8.01984	8.01168	8.09907	8.16921
7074	TIAM1	T-cell lymphoma invasion and metastasis 1	1	5.92829	6.25609	6.7096	7.0798	7.1689	7.21386	7.59131	7.27159	7.52863	7.5898	7.5943	7.62261
518	ATP5G3	ATP synthase, H+ transporting, mitochondrial Fo complex subunit C3 (subunit 9)	1	7.01479	7.48661	7.12181	7.85587	8.20444	7.75455	8.49728	8.174	8.32673	8.44004	8.6234	8.23203
3732	CD82	CD82 molecule	1	6.66364	7.40299	7.35224	8.3333	8.38431	8.17291	8.88592	8.50573	8.95588	8.25259	8.67475	8.8835
619279	ZNF704	zinc finger protein 704	1	2.47721	2.55897	2.83744	4.55905	4.21612	3.96417	5.87342	4.67645	5.04436	4.84035	5.27022	4.79499
51406	NOL7	nucleolar protein 7	1	7.13007	7.15877	7.2121	7.63198	7.73653	7.47235	7.73279	7.92732	7.82366	7.8054	8.10839	7.75691
6500	SKP1	S-phase kinase associated protein 1	1	8.52118	8.61668	8.22658	8.85078	8.82416	8.60825	8.97938	8.92374	9.04138	8.86395	9.07714	9.03266
1020	CDK5	cyclin dependent kinase 5	1	7.11458	7.29887	7.26839	7.78972	7.94695	7.86008	8.20772	8.04068	8.19471	8.04157	8.3952	8.12269
2787	GNG5	G protein subunit gamma 5	1	7.73326	8.05519	8.06164	8.48816	8.56481	8.57992	8.90796	8.84423	8.90568	8.7447	9.08593	8.79936
91582	RPS19BP1	ribosomal protein S19 binding protein 1	1	4.97326	5.39905	5.2576	5.82311	5.071	6.06365	6.17453	5.86193	5.74425	6.4514	6.76147	6.20136
200894	ARL13B	ADP ribosylation factor like GTPase 13B	1	6.38597	6.70598	6.66213	6.89754	6.75284	7.21375	6.90079	6.96652	7.07321	7.15441	7.08665	7.16111
6367	CCL22	C-C motif chemokine ligand 22	1	2.5358	4.76371	3.95923	5.33022	4.11939	5.04421	6.13938	6.41817	5.50515	5.20812	6.31089	6.40285
55630	SLC39A4	solute carrier family 39 member 4	1	7.58323	7.41173	7.35538	7.5867	7.38973	7.62813	7.9224	7.61225	7.68256	7.90605	7.68596	7.59164
3682	ITGAE	integrin subunit alpha E	1	5.87491	6.08992	5.76308	6.62599	6.1099	6.85551	7.00237	6.76521	6.72325	6.56553	6.97077	6.31992
2589	GALNT1	polypeptide N-acetylgalactosaminyltransferase 1	1	5.23409	5.68767	5.80123	6.01475	6.49168	5.79182	6.56908	6.46581	6.35001	6.1051	6.62839	6.22414
22906	TRAK1	trafficking kinesin protein 1	1	4.94923	5.09673	5.47922	5.94244	5.8765	5.49946	6.24344	5.67054	5.75872	5.74039	6.01048	5.7974
9562	MINPP1	multiple inositol-polyphosphate phosphatase 1	1	5.31156	5.3126	5.61708	5.82788	6.04695	5.62003	6.57667	6.07588	6.07989	6.01568	6.27854	6.50131
5875	RABGGTA	Rab geranylgeranyltransferase alpha subunit	1	7.14316	6.98921	7.19869	7.48946	7.0339	7.02642	7.78761	7.35064	7.37661	7.52145	7.38747	7.48618
2182	ACSL4	acyl-CoA synthetase long-chain family member 4	1	5.1522	5.61917	5.82212	6.21617	5.9343	5.83614	6.81536	6.5361	6.63864	6.4117	7.02197	6.92766
5997	RGS2	regulator of G-protein signaling 2	1	3.7511	4.5032	4.93269	4.89071	4.60135	5.12232	5.00369	5.75064	6.20673	4.73077	6.2642	6.44167
5066	PAM	peptidylglycine alpha-amidating monooxygenase	1	4.96823	4.16753	5.21291	5.9145	5.08164	5.2902	6.36848	5.97313	6.07161	5.77968	6.21414	6.38377
51096	UTP18	UTP18, small subunit processome component	1	5.04973	5.41499	6.0204	6.48994	6.22024	5.24218	6.5443	6.67032	6.46581	6.53396	7.30883	6.82323
51726	DNAJB11	DnaJ heat shock protein family (Hsp40) member B11	1	6.76372	7.14006	7.23228	7.31502	7.38566	6.96398	7.62884	7.66983	7.40469	7.64587	8.02693	7.62731
3320	HSP90AA1	heat shock protein 90 alpha family class A member 1	1	9.36227	9.49515	9.62194	9.97534	9.75855	9.76843	10.0993	10.449	10.1384	10.1822	10.2147	10.1306
54438	GFOD1	glucose-fructose oxidoreductase domain containing 1	1	3.54765	3.35517	3.39952	4.62198	4.45399	3.81475	5.42253	5.01135	4.94163	5.39768	5.22958	4.50097
5569	PKIA	protein kinase (cAMP-dependent, catalytic) inhibitor alpha	1	5.22121	5.70474	4.99112	6.33489	7.00482	5.49931	7.37587	7.5503	6.88919	7.07104	7.36805	6.28044
90441	ZNF622	zinc finger protein 622	1	5.42591	5.27258	5.51347	5.66924	5.62539	5.37044	5.93843	6.07683	6.1344	5.85357	6.03551	6.08306
7133	TNFRSF1B	TNF receptor superfamily member 1B	1	8.08734	8.32964	8.94473	8.69356	8.79012	8.90996	9.07911	8.97593	9.22022	8.76475	8.84908	9.31231
27333	GOLIM4	golgi integral membrane protein 4	1	2.53311	3.69131	2.65703	4.89081	5.35128	2.06143	5.48029	6.01577	3.63658	5.10497	6.0378	4.2513
134637	ADAT2	adenosine deaminase, tRNA specific 2	1	6.61215	6.84553	6.58138	7.06362	7.19553	6.62446	7.22566	7.16164	6.91856	7.11983	7.0433	6.89164
7150	TOP1	topoisomerase (DNA) I	1	7.33655	7.3038	7.53024	7.81485	8.08224	7.58758	8.03002	8.03067	7.89826	8.06737	7.92625	8.08258
10915	TCERG1	transcription elongation regulator 1	1	7.81412	7.98858	7.8576	8.33223	8.43711	8.08522	8.56382	8.65069	8.22024	8.42262	8.43657	8.42785
811	CALR	calreticulin	1	10.055	10.4888	10.5198	10.8105	10.7667	10.6994	10.9455	11.052	10.8277	10.7848	10.8973	10.8501
8425	LTBP4	latent transforming growth factor beta binding protein 4	1	4.17351	4.28811	4.38035	4.8235	4.91899	4.80158	4.84979	5.29399	5.35538	4.5956	4.90903	5.42424
5450	POU2AF1	POU class 2 associating factor 1	1	5.77408	5.82017	5.77125	6.27043	6.58211	6.59561	6.92912	7.11185	6.95808	6.64137	7.32044	7.88309
56253	CRTAM	cytotoxic and regulatory T-cell molecule	1	2.04153	2.26988	3.03736	3.68975	4.66824	4.99556	5.87588	5.88424	5.73489	5.34504	6.25037	7.74084
23305	ACSL6	acyl-CoA synthetase long-chain family member 6	1	4.12019	3.51829	3.67609	4.3517	4.31289	4.2555	5.16652	4.9777	4.32495	4.96791	5.08395	4.56074
57472	CNOT6	CCR4-NOT transcription complex subunit 6	1	6.02961	5.81703	6.00797	6.12127	6.17691	6.1891	6.28107	6.46907	6.2781	6.14729	6.30967	6.35163
58526	MID1IP1	MID1 interacting protein 1	1	5.5072	5.46597	5.40924	5.82631	6.20113	5.77119	6.52682	6.16042	5.88111	6.01599	6.27335	6.09751
11057	ABHD2	abhydrolase domain containing 2	1	7.98234	8.1545	8.40834	8.19788	8.62224	8.47041	8.73879	8.80909	9.11826	8.34975	8.83197	9.02571
25822	DNAJB5	DnaJ heat shock protein family (Hsp40) member B5	1	4.89318	5.32494	4.96716	5.40099	6.57446	5.63524	6.41584	7.03684	6.5548	5.65521	6.53115	6.13851
9882	TBC1D4	TBC1 domain family member 4	1	7.20734	7.04719	6.56287	6.93044	6.95863	6.59027	7.32735	7.5265	7.55215	7.12731	7.70879	7.51297
58493	INIP	INTS3 and NABP interacting protein	1	6.82246	6.7739	6.60265	6.74366	6.87696	6.75349	7.4287	7.35217	7.55154	7.01152	7.31723	7.07514
4023	LPL	lipoprotein lipase	1	4.69031	4.39859	4.04945	4.81477	4.21915	4.90895	5.28688	5.15008	5.40682	4.76469	5.07274	4.55791
79929	MAP6D1	MAP6 domain containing 1	1	4.45545	4.40942	4.03554	4.46162	4.00043	4.42397	5.07178	4.83533	4.67489	4.469	4.55745	4.53877
3904	LAIR2	leukocyte associated immunoglobulin like receptor 2	1	4.05406	4.5169	4.88532	4.38758	6.03358	5.40173	5.41966	5.62108	6.42178	4.28804	5.53027	5.44662
11098	PRSS23	protease, serine 23	1	4.78359	4.73113	4.52666	4.91945	5.15635	4.81574	5.31833	5.33494	5.70399	5.02287	5.22993	4.83137
23012	STK38L	serine/threonine kinase 38 like	1	5.1726	4.78278	5.19186	5.55406	5.47501	5.15644	6.04692	6.06978	5.92569	5.43125	5.57972	5.59925
11022	TDRKH	tudor and KH domain containing	1	5.02604	4.79888	5.49842	5.21038	5.2457	5.36183	5.87668	5.82218	5.71264	5.093	5.46294	5.49794
4151	MB	myoglobin	1	4.48217	4.93737	4.55925	4.32042	5.49868	5.89373	5.19443	6.07712	6.1201	4.45878	5.18621	5.31279
151473	SLC16A14	solute carrier family 16 member 14	1	4.2454	4.08777	4.19286	4.41648	4.21149	4.4535	5.00223	4.53551	4.80426	4.77457	4.25288	4.10472
347862	PDDC1	Parkinson disease 7 domain containing 1	1	5.16278	5.39717	5.11922	5.35343	5.53583	5.69434	5.59234	5.90588	5.71553	5.59865	5.50114	5.45032
26499	PLEK2	pleckstrin 2	1	4.34992	4.62912	3.65065	4.92184	4.89985	5.21571	5.97809	5.88907	5.50483	5.53778	4.48605	4.37128
8645	KCNK5	potassium two pore domain channel subfamily K member 5	1	3.1449	3.78861	3.56064	5.01644	5.70282	5.46102	6.00726	6.09929	5.65045	6.59437	6.40538	6.01011
6675	UAP1	UDP-N-acetylglucosamine pyrophosphorylase 1	1	4.95015	5.26361	5.23004	5.96959	6.77334	6.66124	6.94499	7.00605	6.78571	7.0638	7.33924	7.10329
226	ALDOA	aldolase, fructose-bisphosphate A	1	10.0402	10.1141	10.0578	10.7075	10.8017	10.8205	11.0395	10.8944	10.9446	11.1678	11.1547	11.0224
5778	PTPN7	protein tyrosine phosphatase, non-receptor type 7	1	6.03065	6.48959	6.57709	7.15955	7.65366	7.65251	7.65371	7.47923	7.80904	7.88663	7.90272	7.92036
284184	NDUFAF8	NADH:ubiquinone oxidoreductase complex assembly factor 8	1	6.51989	7.01026	6.96865	7.44007	7.67536	7.59191	7.68124	7.80859	7.49917	7.90162	8.00615	7.5616
60626	RIC8A	RIC8 guanine nucleotide exchange factor A	1	6.38519	6.36581	6.52837	6.91944	6.99087	7.19726	7.01405	7.10098	7.26583	7.21751	7.20706	7.29263
11171	STRAP	serine/threonine kinase receptor associated protein	1	6.81977	7.31035	7.13067	7.7651	7.9335	7.91397	8.13241	7.8348	7.98825	8.1709	8.41297	8.206
5683	PSMA2	proteasome subunit alpha 2	1	7.15941	7.68306	7.60503	8.0693	8.25739	8.223	8.39567	8.2819	8.36179	8.42839	8.73772	8.488
5689	PSMB1	proteasome subunit beta 1	1	7.10327	7.25924	7.3876	7.88766	8.08753	7.9585	8.12776	8.0675	7.99383	8.13526	8.61466	8.31401
10808	HSPH1	heat shock protein family H (Hsp110) member 1	1	8.34001	8.3299	8.18569	9.2477	9.10989	9.04186	9.43614	9.40027	8.89732	9.52183	9.53208	9.47296
3274	HRH2	histamine receptor H2	1	4.56946	4.07008	3.9601	5.80878	5.43767	4.98258	6.10363	6.10022	4.84284	6.52903	6.32692	5.36736
10128	LRPPRC	leucine rich pentatricopeptide repeat containing	1	7.84927	8.18769	7.74321	8.57891	8.701	8.76918	8.91532	8.89309	8.38418	8.96507	8.98402	9.05379
1718	DHCR24	24-dehydrocholesterol reductase	1	5.54583	5.81664	5.19611	6.82458	6.9102	6.41444	7.18021	6.96813	6.05711	7.43495	7.17218	7.06545
84679	SLC9A7	solute carrier family 9 member A7	1	5.05434	5.14873	5.41597	6.05646	6.32214	6.28705	6.33929	6.23163	6.21213	6.76474	6.45345	6.73441
80185	TTI2	TELO2 interacting protein 2	1	4.98607	4.62741	4.88001	5.64738	5.67067	5.73789	5.64421	5.67614	5.43023	5.86935	6.04967	6.02643
84890	ADO	2-aminoethanethiol dioxygenase	1	5.07316	5.65167	5.71559	6.3223	6.37404	6.59321	6.80855	6.56129	6.60824	6.41282	7.02409	7.13861
388753	COA6	cytochrome c oxidase assembly factor 6	1	6.04492	6.17953	6.22295	6.77875	7.03626	6.76881	7.36658	7.15779	6.79535	7.11191	7.54352	7.09673
8140	SLC7A5	solute carrier family 7 member 5	1	7.44284	7.45748	7.6452	8.84532	8.97025	8.9831	9.72972	9.20269	8.93752	9.48436	9.63552	9.9978
55486	PARL	presenilin associated rhomboid like	1	6.04699	6.26164	6.39167	7.0988	7.2716	7.17639	7.66539	7.35981	7.07117	7.48325	7.64792	7.50189
7415	VCP	valosin containing protein	1	9.31288	9.65204	9.63206	9.79702	9.89409	9.89477	9.90832	10.0106	9.97981	9.89065	10.041	10.1706
2180	ACSL1	acyl-CoA synthetase long-chain family member 1	1	4.91063	5.36658	5.31416	6.29637	6.34167	6.27141	6.73033	6.66266	6.42623	6.34342	6.78734	7.01386
7803	PTP4A1	protein tyrosine phosphatase type IVA, member 1	1	9.17928	9.42394	9.50431	9.79156	9.97845	9.73555	9.71742	9.91202	9.68303	10.0092	9.99311	9.75891
29107	NXT1	nuclear transport factor 2 like export factor 1	1	4.65928	4.84528	4.73733	5.60602	5.74554	5.59378	5.34353	5.614	5.62338	5.68124	6.01508	5.67979
53615	MBD3	methyl-CpG binding domain protein 3	1	5.5454	5.42063	5.70377	6.59181	6.12245	6.4195	6.51318	6.12301	6.47647	6.6357	6.29224	6.54301
84328	LZIC	leucine zipper and CTNNBIP1 domain containing	1	5.65561	5.52882	5.74529	6.24553	5.9469	6.1804	6.17198	6.31988	6.11966	6.28054	6.32969	6.10559
51428	DDX41	DEAD-box helicase 41	1	6.77818	7.20216	6.94871	7.52888	7.46212	7.64981	7.64459	7.59834	7.49985	7.82188	7.81038	7.7113
150678	COPS9	COP9 signalosome subunit 9	1	6.20654	6.10961	6.2069	6.93319	6.78876	7.14628	7.0059	6.77828	6.89398	7.16033	7.21443	7.02382
54915	YTHDF1	YTH N6-methyladenosine RNA binding protein 1	1	7.0319	7.16353	7.13496	7.45211	7.48206	7.40104	7.37445	7.70675	7.58782	7.51881	7.56449	7.47761
1368	CPM	carboxypeptidase M	1	1.91334	3.77633	3.04837	5.43133	4.61572	5.56908	6.23473	6.22573	6.87993	6.79865	5.76136	5.85566
7128	TNFAIP3	TNF alpha induced protein 3	1	8.57193	8.97708	9.19647	9.78233	9.39243	9.64355	9.84482	9.64659	10.0175	9.66847	9.70799	10.1273
81570	CLPB	ClpB homolog, mitochondrial AAA ATPase chaperonin	1	6.21481	6.38373	6.27367	7.48231	7.12044	6.96825	7.29425	7.31901	7.34872	7.49008	7.467	7.40863
7071	KLF10	Kruppel like factor 10	1	5.95031	7.02728	6.39724	7.81366	7.87893	7.89662	8.14437	8.12591	8.33196	8.09617	8.42726	8.59331
3725	JUN	Jun proto-oncogene, AP-1 transcription factor subunit	1	4.17671	4.80914	5.19978	5.46665	5.30396	6.02061	5.70784	5.87413	6.13771	5.4876	5.98761	6.24792
22827	PUF60	poly(U) binding splicing factor 60	1	6.26182	6.34612	6.31347	7.02493	6.63828	6.82694	7.04514	6.83802	6.86387	7.21733	6.85634	7.05479
54733	SLC35F2	solute carrier family 35 member F2	1	5.9999	6.28777	6.62741	7.55971	7.43564	7.7854	8.00611	7.997	8.06576	8.18712	8.08678	8.35991
2153	F5	coagulation factor V	1	4.56881	6.20292	5.38369	7.30364	8.05456	8.12611	8.18497	8.73506	8.40841	8.18416	8.66648	9.09197
3516	RBPJ	recombination signal binding protein for immunoglobulin kappa J region	1	6.52996	6.71511	6.92403	8.13379	8.31008	8.48598	8.6448	9.03574	8.79926	8.61812	8.96405	9.26918
7203	CCT3	chaperonin containing TCP1 subunit 3	1	7.67301	8.18225	7.81539	8.54692	8.58315	8.10879	8.77847	8.99239	8.58941	9.19621	9.24833	9.17147
4869	NPM1	nucleophosmin	1	7.63944	8.40828	8.12163	8.74927	8.94019	8.50953	9.24704	9.50595	8.99671	9.72041	9.76141	9.71209
22948	CCT5	chaperonin containing TCP1 subunit 5	1	7.46329	8.01592	7.98877	8.39762	8.57945	8.3825	8.75538	8.99576	8.60895	9.29071	9.33861	9.18693
54888	NSUN2	NOP2/Sun RNA methyltransferase family member 2	1	6.32976	6.50046	6.68225	7.10019	6.89144	6.9048	7.20705	7.25544	7.0455	7.52266	7.52137	7.29442
11001	SLC27A2	solute carrier family 27 member 2	1	1.9495	5.1207	5.36008	4.99868	6.67283	6.261	5.99407	7.7426	6.53514	7.28794	8.03693	7.84739
11169	WDHD1	WD repeat and HMG-box DNA binding protein 1	1	4.3954	5.63605	5.23812	5.86871	6.48964	5.8506	6.55336	7.14712	6.09253	7.25365	7.27288	7.0807
2107	ETF1	eukaryotic translation termination factor 1	1	6.70771	7.22829	6.98124	7.66323	7.89285	7.56655	7.96244	8.44702	7.92287	8.49442	8.5688	8.46343
8568	RRP1	ribosomal RNA processing 1	1	5.90287	6.06053	5.93243	7.04395	6.75336	6.55773	7.22449	7.33862	7.04506	7.6999	7.68368	7.51269
2023	ENO1	enolase 1	1	10.6872	10.9713	10.8832	11.2546	11.2584	11.0698	11.355	11.4744	11.3231	11.5409	11.5931	11.4899
50628	GEMIN4	gem nuclear organelle associated protein 4	1	4.77334	4.82675	4.50518	5.72041	5.49803	5.02047	5.80857	5.73218	5.49479	6.08248	6.08678	6.18759
9322	TRIP10	thyroid hormone receptor interactor 10	1	5.60596	5.6415	6.27432	6.7388	6.60052	6.82951	6.91037	7.16181	7.16853	7.09255	7.54147	7.83952
84295	PHF6	PHD finger protein 6	1	7.2608	7.41052	7.45623	8.29293	7.97342	7.81996	8.42716	8.58822	8.17424	8.55568	8.68746	8.47089
9939	RBM8A	RNA binding motif protein 8A	1	7.04646	7.04586	7.15499	7.55135	7.43506	7.66975	7.68169	7.66759	7.75808	7.78451	8.10199	8.02523
55605	KIF21A	kinesin family member 21A	1	5.08095	5.91163	6.48818	7.00221	6.68584	7.57809	7.52606	7.26713	7.76958	7.59496	7.90507	8.23682
1173	AP2M1	adaptor related protein complex 2 mu 1 subunit	1	7.214	7.41807	7.42511	7.67172	7.72831	7.76025	7.72984	7.83553	7.9024	7.91432	8.02782	7.94305
9618	TRAF4	TNF receptor associated factor 4	1	4.31777	3.89051	3.70136	5.39358	5.13195	5.18211	5.52923	5.50213	5.17168	5.82904	6.18389	6.03394
10098	TSPAN5	tetraspanin 5	1	6.36337	6.75191	6.72808	7.44197	7.46014	7.37726	7.56028	7.73521	7.4312	7.97724	7.97542	7.85554
23246	BOP1	block of proliferation 1	1	5.81715	5.96866	6.00084	6.6155	6.55393	6.66026	6.93966	6.65127	6.77533	7.06706	6.92114	7.18362
6385	SDC4	syndecan 4	1	3.42051	5.00523	4.92953	6.47719	7.20824	7.23012	7.95441	7.85061	7.39628	8.37202	8.66609	8.72778
908	CCT6A	chaperonin containing TCP1 subunit 6A	1	7.70765	7.81537	7.94284	8.76097	8.69323	8.70522	9.14436	9.07978	8.9258	9.36499	9.55617	9.36981
54206	ERRFI1	ERBB receptor feedback inhibitor 1	1	2.80931	2.68637	3.43131	5.13499	4.26053	5.32398	6.11201	5.68681	6.1539	6.1783	5.75203	6.69577
28984	RGCC	regulator of cell cycle	1	6.01797	5.70837	6.38522	7.31589	7.31061	7.77428	8.06153	8.08108	8.05047	8.10916	8.50787	8.44834
5315	PKM	pyruvate kinase, muscle	1	9.0886	9.17896	9.17039	9.86827	9.90766	10.0297	10.2171	10.2721	10.2596	10.5845	10.3608	10.5426
402055	SRRD	SRR1 domain containing	1	5.65525	5.59818	5.84653	6.03624	6.04258	6.32238	6.36874	6.39035	6.47322	6.51963	6.47853	6.6135
3028	HSD17B10	hydroxysteroid 17-beta dehydrogenase 10	1	4.88604	5.64153	5.66733	6.30477	6.26705	6.0422	6.79297	6.40187	6.54028	6.89457	7.06189	7.03805
10783	NEK6	NIMA related kinase 6	1	4.36503	4.79051	5.39483	6.01808	6.16934	5.93008	6.45671	6.51697	6.51787	6.25749	7.20575	7.23968
26521	TIMM8B	translocase of inner mitochondrial membrane 8 homolog B	1	6.37699	6.08931	6.86816	7.04304	7.01121	6.9837	7.18065	6.94292	7.17325	7.36867	7.50124	7.38251
10067	SCAMP3	secretory carrier membrane protein 3	1	7.4285	7.70395	7.36988	7.83344	8.05606	7.59733	8.03012	8.04472	7.97362	8.06681	8.23512	8.09582
4706	NDUFAB1	NADH:ubiquinone oxidoreductase subunit AB1	1	5.37153	5.4838	5.83966	6.38507	6.71066	6.40829	6.79343	6.57389	6.70693	7.17044	7.4241	6.99911
10514	MYBBP1A	MYB binding protein 1a	1	5.16763	5.33656	5.1679	5.91871	5.88387	5.52381	6.06957	5.87103	5.84738	6.43041	6.19004	6.05076
10541	ANP32B	acidic nuclear phosphoprotein 32 family member B	1	9.6681	9.71524	9.61806	9.82972	9.99713	9.69514	9.89641	10.0068	9.84638	9.87083	10.0643	9.94959
27044	SND1	staphylococcal nuclease and tudor domain containing 1	1	7.90327	8.00149	7.84883	8.24827	8.10225	7.93494	8.3768	8.12281	8.20477	8.31362	8.14549	8.28696
4121	MAN1A1	mannosidase alpha class 1A member 1	1	6.80589	7.16769	6.96706	7.59839	7.84051	7.25008	7.99711	8.03044	7.7577	8.02435	7.97612	7.89623
3945	LDHB	lactate dehydrogenase B	1	10.5855	10.6219	10.394	10.7087	10.8361	10.4867	10.855	10.8652	10.743	10.9072	10.9445	10.7573
84946	LTV1	LTV1 ribosome biogenesis factor	1	7.03292	6.97892	7.10568	7.80044	7.99358	7.39506	8.38357	8.37258	8.10603	8.29206	8.6893	8.35092
9456	HOMER1	homer scaffolding protein 1	1	2.27818	2.62529	2.81959	3.65077	3.94471	3.41235	5.36729	4.3634	4.56394	5.08047	4.93484	5.09654
80896	NPL	N-acetylneuraminate pyruvate lyase	1	3.19708	3.53563	3.7175	4.94034	4.48315	4.17511	4.67795	4.92815	4.38959	4.96576	5.0218	4.77145
1026	CDKN1A	cyclin dependent kinase inhibitor 1A	1	4.16803	5.12877	5.31055	5.83254	6.04796	5.62477	5.78297	6.27124	6.19264	5.95494	6.33362	6.58786
50615	IL21R	interleukin 21 receptor	1	3.36522	3.30119	3.62185	4.49975	4.46853	4.08902	4.73011	4.56652	4.29649	5.08428	4.7326	4.66672
83858	ATAD3B	ATPase family, AAA domain containing 3B	1	3.46896	3.65151	4.1685	4.77031	4.92233	4.98181	5.12157	5.22987	5.29335	5.53735	5.44764	5.73466
3326	HSP90AB1	heat shock protein 90 alpha family class B member 1	1	8.76091	8.87639	8.80328	9.67175	9.72616	9.58376	9.92593	9.92645	9.77874	10.1142	10.1785	10.2257
1493	CTLA4	cytotoxic T-lymphocyte associated protein 4	1	4.46727	4.63616	5.38381	5.83084	6.08096	6.03329	6.2887	6.51352	6.42431	6.94446	6.89344	6.78245
8444	DYRK3	dual specificity tyrosine phosphorylation regulated kinase 3	1	2.71424	3.01753	3.50781	3.84159	4.57833	4.53237	4.21969	5.06264	5.10602	5.03793	5.05283	5.51938
23135	KDM6B	lysine demethylase 6B	1	6.37795	6.09765	6.54151	7.69396	7.37285	7.71506	7.8467	7.89525	8.10992	8.04126	7.64707	8.20967
23223	RRP12	ribosomal RNA processing 12 homolog	1	4.56645	4.68789	4.04054	4.87836	5.09919	4.87444	4.90838	5.19011	5.03902	4.9587	5.12124	5.32915
25902	MTHFD1L	methylenetetrahydrofolate dehydrogenase (NADP+ dependent) 1-like	1	7.78215	7.82934	7.63473	8.43721	8.51823	8.15793	8.64987	8.6519	8.41574	8.72104	8.51546	8.6682
22856	CHSY1	chondroitin sulfate synthase 1	1	5.61675	6.35209	6.44329	7.5921	8.16054	7.72522	7.78738	8.09559	8.17301	7.88228	8.33156	8.55658
85458	DIXDC1	DIX domain containing 1	1	2.4184	4.18786	3.95386	5.93061	6.91382	6.5639	6.59929	7.3654	6.70114	7.05502	7.58206	8.02664
817	CAMK2D	calcium/calmodulin dependent protein kinase II delta	1	6.72997	6.79272	7.03941	7.99618	7.95605	7.84373	8.33087	8.20088	8.09267	8.29329	8.35083	8.45655
10252	SPRY1	sprouty RTK signaling antagonist 1	1	3.32461	4.35226	3.30837	7.28571	7.72269	5.25952	8.40947	8.41508	5.67722	8.16112	8.44977	6.77305
25911	DPCD	deleted in primary ciliary dyskinesia homolog (mouse)	1	3.95152	3.60285	3.55718	4.78909	4.45445	4.52361	4.16886	4.5581	4.87012	4.75101	4.9218	4.86172
219	ALDH1B1	aldehyde dehydrogenase 1 family member B1	1	4.32211	4.39687	4.13825	5.01023	4.73681	4.35934	4.68788	4.75194	4.87166	5.48594	5.07667	4.72686
57213	SPRYD7	SPRY domain containing 7	1	5.15608	4.66048	5.22845	5.67295	5.47192	5.6634	5.41306	5.61495	5.85708	5.95085	6.28201	5.75145
10171	RCL1	RNA terminal phosphate cyclase like 1	1	6.15767	5.84331	5.80907	6.79965	6.68396	6.3263	6.61108	6.78721	6.65303	6.98727	7.0088	7.0464
5516	PPP2CB	protein phosphatase 2 catalytic subunit beta	1	5.65877	5.4144	5.54509	6.06078	6.18487	5.91286	5.99242	6.34703	6.24692	6.49818	6.48692	6.59295
25929	GEMIN5	gem nuclear organelle associated protein 5	1	5.79875	5.44011	5.64355	6.53509	6.20902	5.7842	6.41579	6.3637	6.23449	6.83598	7.02296	6.74038
55161	TMEM33	transmembrane protein 33	1	7.46906	7.57502	7.7074	8.06362	7.94156	7.89016	7.9514	8.13525	8.09382	8.28217	8.39294	8.23964
25778	DSTYK	dual serine/threonine and tyrosine protein kinase	1	4.6757	4.55148	4.45867	5.08603	5.18762	5.03277	5.21332	5.11146	5.42343	5.63761	5.49034	5.88855
11338	U2AF2	U2 small nuclear RNA auxiliary factor 2	1	7.30656	7.64921	7.66602	7.92332	8.07798	7.8965	8.0176	8.05144	8.15956	8.56075	8.37647	8.37748
283871	PGP	phosphoglycolate phosphatase	1	5.72131	5.44889	5.76224	6.08394	6.24463	5.93334	6.09818	5.89605	6.07502	6.42307	6.64672	6.25332
8884	SLC5A6	solute carrier family 5 member 6	1	4.36132	4.36578	4.28275	5.03261	5.18283	5.07266	5.0438	5.01428	5.36069	5.5886	5.59998	5.60535
79586	CHPF	chondroitin polymerizing factor	1	4.09459	3.95888	4.13174	4.87856	4.64514	4.3839	4.81178	4.54485	5.10116	5.59334	4.86155	5.25702
283373	ANKRD52	ankyrin repeat domain 52	1	4.96763	4.85255	5.41351	5.75139	5.43465	5.5121	5.60222	5.46855	5.84217	5.58088	5.73274	5.79661
55319	TMA16	translation machinery associated 16 homolog	1	6.09605	5.99779	6.05266	6.70504	6.55892	6.02314	6.63983	6.8716	6.70979	6.65476	7.04124	6.64481
55269	PSPC1	paraspeckle component 1	1	8.05113	8.0679	8.17592	8.32509	8.18453	8.19751	8.1767	8.21228	8.33799	8.29618	8.36885	8.37558
7511	XPNPEP1	X-prolyl aminopeptidase 1	1	7.72442	7.55702	7.93672	8.19885	8.00646	7.95515	7.9551	8.09521	8.13838	8.28375	8.24448	8.04187
1836	SLC26A2	solute carrier family 26 member 2	1	4.31605	4.23789	4.66389	4.75365	4.62488	4.55568	4.67707	4.81348	5.15346	4.94461	4.85771	4.87291
113251	LARP4	La ribonucleoprotein domain family member 4	1	5.43736	5.93784	5.95997	6.34828	6.74768	6.16765	6.04789	6.91857	6.93072	6.92554	6.6269	6.81815
9656	MDC1	mediator of DNA damage checkpoint 1	1	4.31894	4.86877	5.03968	5.08126	5.52155	5.12243	5.23815	5.7102	5.69212	5.53358	5.53271	5.52235
254428	SLC41A1	solute carrier family 41 member 1	1	6.99252	6.55545	6.80091	7.13757	7.03944	7.18152	7.19359	7.32283	7.25871	7.47682	7.25823	7.02453
8161	COIL	coilin	1	5.9542	6.12821	6.16488	6.36348	6.41393	6.4685	6.34498	6.56659	6.95998	6.62741	6.53607	6.47171
65059	RAPH1	Ras association (RalGDS/AF-6) and pleckstrin homology domains 1	1	2.91981	3.18799	3.85321	5.04853	4.41281	4.70036	5.27429	5.29918	4.95191	5.16442	4.71366	4.79877
8807	IL18RAP	interleukin 18 receptor accessory protein	1	4.58715	5.46642	6.47146	7.02213	6.47156	6.75357	8.21951	7.41785	6.96644	7.3648	6.79101	6.80479
10018	BCL2L11	BCL2 like 11	1	7.38482	8.23004	7.65723	9.0592	8.63823	8.81612	9.30567	8.98799	9.12811	8.87379	8.58977	8.47363
2597	GAPDH	glyceraldehyde-3-phosphate dehydrogenase	1	11.0669	11.2423	11.3454	11.4979	11.5097	11.7429	11.6334	11.6827	11.8741	11.7669	11.5464	11.5251
6907	TBL1X	transducin beta like 1X-linked	1	6.30728	5.66133	5.91619	7.18569	6.64232	6.8433	7.85018	7.13098	7.9074	7.69933	6.8275	6.85693
9047	SH2D2A	SH2 domain containing 2A	1	7.37312	7.4387	7.97911	7.90041	8.47358	8.54868	8.3928	8.55805	8.81468	8.45643	8.44249	8.27577
64759	TNS3	tensin 3	1	3.19751	3.1512	3.22545	4.13731	4.85812	4.10244	5.7569	5.54665	4.27971	5.58356	4.92564	3.84068
200734	SPRED2	sprouty related EVH1 domain containing 2	1	3.02291	2.82522	3.39381	3.7989	4.74503	5.29918	5.2749	5.00507	4.91846	5.16997	5.16104	4.68663
6050	RNH1	ribonuclease/angiogenin inhibitor 1	1	5.70065	5.83698	5.6195	6.12861	6.32509	6.6691	6.69375	6.40492	6.48545	6.5117	6.43686	6.6608
1390	CREM	cAMP responsive element modulator	1	7.77978	8.03819	7.58851	8.43478	8.74547	8.79876	8.76548	9.00746	8.78558	8.78224	9.14613	8.34491
4810	NHS	NHS actin remodeling regulator	1	2.73699	3.07162	3.18292	5.49219	5.06939	5.65287	5.84229	5.98196	5.5855	5.72357	5.63413	5.0575
969	CD69	CD69 molecule	1	6.58172	6.72291	7.20443	7.9294	7.86514	8.04226	8.25766	8.34213	8.19023	8.2988	8.23712	7.83531
597	BCL2A1	BCL2 related protein A1	1	7.49375	7.16516	6.95374	8.25734	7.97439	8.14847	8.78476	8.43053	7.78263	9.02259	8.4572	8.08568
1293	COL6A3	collagen type VI alpha 3 chain	1	3.19043	2.70304	1.78622	4.13994	4.921	5.48564	5.40092	6.244	5.86471	5.49358	6.06466	6.29004
64218	SEMA4A	semaphorin 4A	1	5.31463	6.12827	6.2659	6.39385	7.19058	7.19625	7.22012	7.87834	7.3112	7.4249	7.86679	7.56356
8464	SUPT3H	SPT3 homolog, SAGA and STAGA complex component	1	6.42455	6.19259	5.83523	6.53614	6.64391	6.21179	6.76646	7.02929	6.46529	6.87405	6.72261	6.28295
3557	IL1RN	interleukin 1 receptor antagonist	1	2.41636	2.49928	2.41065	3.25167	4.82293	4.41478	4.46018	5.46165	5.0525	4.5055	4.2659	5.32575
6319	SCD	stearoyl-CoA desaturase	1	5.3011	5.77954	5.59388	6.14785	6.43145	6.45494	6.66214	6.60186	6.33654	7.19529	6.38204	6.44777
10849	CD3EAP	CD3e molecule associated protein	1	4.3605	4.62771	4.41279	4.72509	5.61428	5.541	5.20877	5.60714	5.51689	5.4515	5.46228	5.51001
50	ACO2	aconitase 2	1	7.15849	7.31884	7.33167	7.68196	7.73933	7.82932	7.49131	7.67966	7.79463	7.68103	7.88571	7.58395
160760	PPTC7	PTC7 protein phosphatase homolog	1	7.1806	7.1576	7.38445	7.87276	7.67135	7.80134	7.6754	7.61519	7.86167	7.68367	7.76693	7.70424
51255	RNF181	ring finger protein 181	1	4.66264	4.84675	5.15073	5.80202	5.86199	5.93307	5.58563	5.78463	6.16289	5.6373	5.98912	5.89999
90378	SAMD1	sterile alpha motif domain containing 1	1	6.21868	6.04328	5.92248	6.56584	6.63428	6.42727	6.43391	6.39031	6.56945	6.83017	6.50526	6.46404
191	AHCY	adenosylhomocysteinase	1	6.18058	6.08082	5.85268	6.73815	6.81888	6.90127	6.29592	6.6647	6.9251	7.00995	6.80196	6.62226
9446	GSTO1	glutathione S-transferase omega 1	1	4.89957	4.40398	5.11674	5.65204	5.8327	5.7011	5.05933	5.72337	5.69139	5.75602	5.39677	5.72776
6780	STAU1	staufen double-stranded RNA binding protein 1	1	8.60603	8.62455	8.64207	8.74512	8.91938	8.97739	8.64987	8.83074	8.92252	8.80107	8.85226	8.97722
9112	MTA1	metastasis associated 1	1	6.85528	6.7236	6.59261	7.31832	7.18893	7.06833	7.11964	7.3413	7.08129	7.32128	7.08898	7.14868
2885	GRB2	growth factor receptor bound protein 2	1	7.74598	7.98317	7.99827	8.15484	8.50657	8.25557	8.0539	8.42911	8.42	8.20244	8.33861	8.38589
4642	MYO1D	myosin ID	1	3.76273	3.59226	4.71499	5.66052	5.54501	5.94882	5.89853	5.67599	6.36395	5.55585	5.38088	5.88977
10273	STUB1	STIP1 homology and U-box containing protein 1	1	6.77597	6.85205	6.78252	7.34211	7.30605	7.30368	7.46623	7.35078	7.67492	7.44982	7.29929	7.43314
64651	CSRNP1	cysteine and serine rich nuclear protein 1	1	3.92002	3.80744	4.31044	5.31562	5.56586	5.27294	5.37297	5.21918	5.64855	5.39946	5.3615	5.51782
22822	PHLDA1	pleckstrin homology like domain family A member 1	1	6.23292	6.01861	5.99772	7.70589	7.69833	7.68835	8.15889	8.06354	8.11694	7.88565	7.99316	7.86426
8566	PDXK	pyridoxal (pyridoxine, vitamin B6) kinase	1	6.31582	6.93293	7.07265	7.47036	7.60536	7.8674	7.75778	7.70953	7.91995	7.69463	7.67624	7.81164
8482	SEMA7A	semaphorin 7A (John Milton Hagen blood group)	1	4.14815	5.13791	4.54584	7.78869	8.36759	8.30896	8.79837	8.68327	8.58827	7.99231	8.7936	8.60303
7421	VDR	vitamin D (1,25- dihydroxyvitamin D3) receptor	1	6.68776	7.59093	7.37689	9.55227	9.94607	10.214	10.1158	10.0114	10.4184	9.77264	10.1472	10.2186
59269	HIVEP3	human immunodeficiency virus type I enhancer binding protein 3	1	4.34531	4.95798	5.17152	7.08994	7.43027	7.47988	7.78736	7.48608	7.84676	7.52324	7.47118	7.75814
54602	NDFIP2	Nedd4 family interacting protein 2	1	5.81332	5.71214	5.76811	8.04992	7.9585	7.7847	8.14408	8.2128	7.9618	8.2169	8.07527	7.911
1958	EGR1	early growth response 1	1	4.13064	5.37398	6.5834	7.42913	7.38407	7.72314	7.55047	7.62677	7.82684	7.56722	7.30932	7.75976
1846	DUSP4	dual specificity phosphatase 4	1	5.37726	6.71453	7.11246	8.80675	9.14579	9.25856	9.39712	9.3382	9.55804	9.31963	9.75997	9.91862
1959	EGR2	early growth response 2	1	4.07394	6.03587	5.78572	9.18972	9.245	9.59406	9.80511	9.7555	9.76804	9.66253	9.91108	10.2942
135228	CD109	CD109 molecule	1	3.66461	5.50292	4.25738	6.90291	7.79089	7.29031	7.81954	8.31206	7.23343	7.57415	8.42192	8.08678
8013	NR4A3	nuclear receptor subfamily 4 group A member 3	1	2.63981	3.72883	2.71613	7.76851	7.33685	7.79526	8.37504	8.34603	7.93191	8.86098	8.53294	9.11535
4345	CD200	CD200 molecule	1	4.1244	5.84088	4.73724	8.09445	8.36586	8.23585	9.26637	9.12112	9.11139	9.20306	9.35521	8.83892
3604	TNFRSF9	TNF receptor superfamily member 9	1	5.17117	8.119	7.5287	10.8545	10.5936	10.9711	11.4259	11.2878	11.4764	10.9107	11.2297	11.5395
51320	MEX3C	mex-3 RNA binding family member C	1	5.78582	6.34906	6.41849	6.52045	6.82001	6.79043	6.63189	6.98042	6.85852	6.5483	7.02715	6.8557
9645	MICAL2	microtubule associated monooxygenase, calponin and LIM domain containing 2	1	6.92397	7.44898	7.23798	8.12432	8.99566	9.00864	8.38512	8.79869	8.78703	8.11335	8.68414	9.02712
5738	PTGFRN	prostaglandin F2 receptor inhibitor	1	3.74144	3.59581	4.01056	6.72728	7.39329	6.97712	7.43597	7.13189	7.04568	6.42993	6.88494	6.83524
6004	RGS16	regulator of G-protein signaling 16	1	4.83642	4.96436	4.5057	7.67555	7.87969	8.26739	8.70205	8.36806	8.44249	7.74045	8.49184	9.02234
9669	EIF5B	eukaryotic translation initiation factor 5B	1	6.57578	6.91163	6.92054	7.90955	8.00256	7.85406	8.19276	7.97493	7.81845	7.98141	8.11156	8.11181
3662	IRF4	interferon regulatory factor 4	1	7.82429	7.68594	7.33423	8.71385	9.50114	9.27071	8.95596	9.30229	9.25604	9.09512	9.07546	9.34202
57109	REXO4	REX4 homolog, 3'-5' exonuclease	1	5.30653	5.36705	5.40258	5.69598	5.70207	5.87999	5.76952	5.6258	5.91683	5.8858	5.6578	5.82734
79814	AGMAT	agmatinase	1	6.18495	6.41059	6.09272	6.88371	7.1021	6.61804	7.04512	6.78361	6.74644	7.42302	6.87263	6.81886
55544	RBM38	RNA binding motif protein 38	1	7.13294	7.0026	7.18464	7.96774	7.82801	7.9169	8.0174	7.58131	8.22143	8.29893	7.8607	7.95697
9904	RBM19	RNA binding motif protein 19	1	6.95599	6.86134	6.94317	7.57629	7.40113	7.27272	7.60606	7.34582	7.56199	7.87647	7.42958	7.53425
10488	CREB3	cAMP responsive element binding protein 3	1	5.72675	5.60182	5.80617	6.57974	6.45411	6.48597	6.43481	6.11022	6.36497	6.38912	6.76207	6.78337
4791	NFKB2	nuclear factor kappa B subunit 2	1	7.02538	7.49128	6.98945	7.84149	7.78882	7.75114	7.82632	7.94436	7.57911	7.86912	8.28665	8.19109
54874	FNBP1L	formin binding protein 1 like	1	4.13505	3.10917	3.53137	5.42741	5.16987	6.14943	5.47707	5.45265	5.09517	5.84052	7.11483	7.5142
55640	FLVCR2	feline leukemia virus subgroup C cellular receptor family member 2	1	4.3874	4.16088	4.29895	5.3146	4.90467	5.67374	5.28683	4.95849	5.50142	5.45565	5.51088	6.71589
9513	FXR2	FMR1 autosomal homolog 2	1	5.67531	5.83718	5.84677	6.39567	6.31042	6.42067	6.2509	6.34646	6.40679	6.52007	6.67093	6.71899
29979	UBQLN1	ubiquilin 1	1	8.35901	8.33914	8.24335	8.59114	8.45375	8.50726	8.59328	8.53066	8.36937	8.52163	8.59179	8.6246
55341	LSG1	large 60S subunit nuclear export GTPase 1	1	7.90593	7.96818	7.99578	8.54938	8.3661	8.42609	8.77166	8.39582	8.25547	8.6884	8.65527	8.78574
9987	HNRNPDL	heterogeneous nuclear ribonucleoprotein D like	1	9.3595	9.46746	9.42905	9.68475	9.75172	9.64907	9.81088	9.81081	9.59766	9.7778	9.8976	9.9253
3783	KCNN4	potassium calcium-activated channel subfamily N member 4	1	5.969	5.77176	6.34721	6.85243	6.64193	6.96632	7.27053	6.78339	6.88742	7.00922	7.1831	7.65294
6520	SLC3A2	solute carrier family 3 member 2	1	8.68675	8.59057	8.34444	9.10552	9.31996	9.18648	9.55137	9.17345	9.08077	9.41799	9.57874	9.70641
26574	AATF	apoptosis antagonizing transcription factor	1	7.91165	8.0429	8.19973	8.32559	8.61923	8.55934	8.56564	8.58712	8.47249	8.59183	8.81843	8.8948
56957	OTUD7B	OTU deubiquitinase 7B	1	3.48172	3.24321	4.4861	5.14316	5.47659	5.50047	5.65604	5.40965	5.55305	5.64367	6.11913	6.41167
65094	JMJD4	jumonji domain containing 4	1	5.61392	5.96508	5.88804	6.54298	6.40941	6.34942	6.7794	6.39242	6.1428	6.59378	6.56854	6.59908
56270	WDR45B	WD repeat domain 45B	1	7.25501	7.39331	7.45203	8.13492	7.98061	7.96346	8.47349	7.83777	7.77643	7.9967	8.0473	8.25281
5688	PSMA7	proteasome subunit alpha 7	1	7.17063	7.41723	7.37422	7.88163	8.19939	8.21354	8.20395	8.05864	7.81911	8.14131	8.48561	8.38112
51042	ZNF593	zinc finger protein 593	1	3.55889	4.56977	4.06754	4.87847	5.47974	5.07434	5.23389	5.52924	4.77089	5.32193	6.03883	5.27337
3727	JUND	JunD proto-oncogene, AP-1 transcription factor subunit	1	5.95418	6.75894	6.82335	6.69214	7.05788	7.52277	7.13692	7.02904	7.22605	7.04234	7.31806	7.47294
85437	ZCRB1	zinc finger CCHC-type and RNA binding motif containing 1	1	7.73988	7.90403	7.78792	8.13348	8.25398	8.29533	8.37489	8.41009	7.9846	8.34695	8.66563	8.41378
55813	UTP6	UTP6, small subunit processome component	1	5.14534	5.72987	5.57654	5.80229	6.09566	6.25793	6.42084	6.1319	5.84239	6.13542	6.48816	6.43982
90480	GADD45GIP1	GADD45G interacting protein 1	1	4.85958	5.31965	5.04111	5.47339	5.43262	5.49585	5.89625	5.67168	5.4095	5.62775	5.65127	5.53342
5831	PYCR1	pyrroline-5-carboxylate reductase 1	1	4.79498	4.86543	4.6728	5.26616	5.04477	5.50404	5.64036	5.40112	5.21111	5.4824	5.72285	5.59988
4643	MYO1E	myosin IE	1	3.21252	3.82638	2.71333	4.02087	4.84255	4.71391	4.96248	5.24085	4.43893	4.71444	5.86896	5.25939
1407	CRY1	cryptochrome circadian clock 1	1	4.41446	4.51564	4.83064	5.15736	5.49145	6.37516	6.08048	5.90159	5.97845	6.03212	6.53362	6.45816
1329	COX5B	cytochrome c oxidase subunit 5B	1	6.50039	6.49529	6.58424	6.88483	6.73282	7.12358	7.10572	6.82172	6.89879	7.19363	7.03079	6.89237
7915	ALDH5A1	aldehyde dehydrogenase 5 family member A1	1	4.34435	3.86159	3.74439	4.91378	4.65121	4.93184	5.25287	5.10157	4.10531	5.37463	5.14401	4.5586
51529	ANAPC11	anaphase promoting complex subunit 11	1	6.16462	6.06018	6.16895	6.35928	6.6376	6.88241	6.8609	6.73453	6.51837	6.90996	6.95683	6.73938
31	ACACA	acetyl-CoA carboxylase alpha	1	5.21061	5.50775	5.48711	5.98937	5.92719	6.1727	6.27174	6.27854	5.56445	6.77446	6.20921	6.5979
57568	SIPA1L2	signal induced proliferation associated 1 like 2	1	3.00342	3.51856	3.71036	3.89621	4.54152	4.85349	4.31584	5.31993	4.16545	4.94723	5.17636	5.82814
6599	SMARCC1	SWI/SNF related, matrix associated, actin dependent regulator of chromatin subfamily c member 1	1	7.91181	8.08155	8.02557	8.26757	8.38877	8.39224	8.44773	8.5002	8.12795	8.47947	8.45182	8.49696
9486	CHST10	carbohydrate sulfotransferase 10	1	5.18988	5.07333	4.88319	5.707	5.99202	5.18694	5.82236	6.12032	4.93952	5.93471	6.195	5.62384
56938	ARNTL2	aryl hydrocarbon receptor nuclear translocator like 2	1	4.03522	5.40952	5.29383	6.10985	6.72054	5.90795	5.97911	7.01639	5.55941	6.6936	6.79954	6.65037
3192	HNRNPU	heterogeneous nuclear ribonucleoprotein U	1	10.1215	10.2784	10.2255	10.5391	10.5416	10.4504	10.6144	10.6333	10.3343	10.5223	10.5889	10.6888
23507	LRRC8B	leucine rich repeat containing 8 family member B	1	6.82282	6.54873	6.47163	7.63504	7.42011	7.51614	7.71319	7.64637	7.20355	7.68301	7.58191	7.86152
26031	OSBPL3	oxysterol binding protein like 3	1	5.95765	6.54318	7.39203	7.36865	7.34503	7.74271	7.50905	7.38194	7.60395	7.46216	7.51149	7.85608
7528	YY1	YY1 transcription factor	1	6.50375	6.57696	6.59303	6.77449	6.84213	6.69858	6.76888	6.83675	6.64556	6.73132	6.8281	6.74726
23429	RYBP	RING1 and YY1 binding protein	1	6.22414	6.44372	6.42226	6.85664	7.22064	7.26418	6.93723	7.20269	6.90923	7.06778	6.98767	7.44155
5591	PRKDC	protein kinase, DNA-activated, catalytic polypeptide	1	8.26564	8.52232	8.44878	8.95379	9.21093	9.06523	9.1679	9.05886	8.83731	9.3234	9.08351	9.23417
7525	YES1	YES proto-oncogene 1, Src family tyrosine kinase	1	6.10484	5.93813	6.65784	7.27687	7.07218	7.40059	7.44748	7.72066	7.1427	7.39988	7.23403	7.56043
8932	MBD2	methyl-CpG binding domain protein 2	1	9.16528	9.24106	9.30621	9.6398	9.65667	9.90456	9.7273	9.96287	9.79538	9.75178	9.85403	9.95583
4779	NFE2L1	nuclear factor, erythroid 2 like 1	1	7.93686	7.70779	7.75732	7.95778	8.16179	8.21881	8.08844	8.09771	7.83613	8.18098	8.1434	8.44626
3054	HCFC1	host cell factor C1	1	6.98793	7.12993	7.47961	7.54344	7.70257	7.69266	7.76749	7.56218	7.48587	8.2011	7.63797	8.05197
2194	FASN	fatty acid synthase	1	6.63304	6.60535	6.50645	7.23414	7.38887	7.15623	7.64508	7.21364	6.82407	7.85474	7.25509	7.75902
28964	GIT1	GIT ArfGAP 1	1	7.09943	6.73517	7.01694	7.36657	7.35475	7.45647	7.58654	7.24588	7.2552	7.75532	7.39926	7.92225
29886	SNX8	sorting nexin 8	1	4.22766	4.15726	4.31468	4.73795	5.07303	5.17053	5.15383	4.75097	4.71855	5.09308	5.0603	5.18858
10153	CEBPZ	CCAAT/enhancer binding protein zeta	1	6.48638	6.28598	6.61257	6.82551	7.2498	6.98866	7.24888	6.78187	6.85781	7.13806	7.11477	7.23884
79050	NOC4L	nucleolar complex associated 4 homolog	1	6.50608	6.30241	6.17063	6.80787	7.07734	7.00708	7.46777	6.75439	6.67268	7.63781	7.21025	7.17083
10400	PEMT	phosphatidylethanolamine N-methyltransferase	1	5.53053	5.35697	4.90832	5.71143	5.90482	5.69848	6.23066	5.67795	5.66936	6.41797	5.9218	6.12624
115353	LRRC42	leucine rich repeat containing 42	1	5.03438	5.21253	5.50914	5.75778	5.99117	6.27705	6.0461	5.88234	5.52187	6.34088	6.15247	5.97152
57478	USP31	ubiquitin specific peptidase 31	1	3.60113	3.82946	4.13716	4.12825	4.96525	4.79115	4.58764	4.47907	4.13703	4.86056	4.84935	4.9688
1459	CSNK2A2	casein kinase 2 alpha 2	1	8.52266	8.32115	8.63074	8.80615	8.91697	8.95025	8.89978	8.69217	8.58014	8.88936	8.83516	9.01202
282969	FUOM	fucose mutarotase	1	5.88372	5.87644	6.15487	6.49873	6.94036	6.83424	6.79227	6.59323	6.00718	6.98872	6.78359	6.87218
84320	ACBD6	acyl-CoA binding domain containing 6	1	5.8127	5.83705	5.7549	6.28009	6.24798	6.14592	6.2643	6.11515	5.76807	6.26455	6.08476	6.34849
56259	CTNNBL1	catenin beta like 1	1	5.87115	5.93494	6.10027	6.54852	6.56708	6.37084	6.5196	6.48129	5.97379	6.50056	6.60885	6.40988
254394	MCM9	minichromosome maintenance 9 homologous recombination repair factor	1	7.17886	7.58447	7.44336	7.81154	7.67165	7.8786	7.8701	7.90473	7.65059	7.64051	7.73715	7.83439
4884	NPTX1	neuronal pentraxin 1	1	4.08842	4.56739	4.30956	5.34894	5.41121	5.67663	5.49508	6.04403	4.8863	4.76454	5.43086	4.96149
10804	GJB6	gap junction protein beta 6	1	3.04164	3.58148	4.16273	5.45469	4.97217	5.76273	4.50037	6.00319	4.91182	5.21618	5.12574	5.21467
6617	SNAPC1	small nuclear RNA activating complex polypeptide 1	1	5.70513	5.32736	5.70923	6.35317	5.9651	6.10782	6.10378	5.9179	5.90923	6.14646	6.06909	6.23717
57584	ARHGAP21	Rho GTPase activating protein 21	1	5.75485	5.91613	6.20024	7.11436	7.01321	6.94347	6.45455	6.9981	6.40653	6.52801	6.84652	7.08833
4763	NF1	neurofibromin 1	1	5.74839	5.62054	6.07699	6.49912	6.12223	6.34843	6.11295	6.34744	6.27497	6.1868	6.21363	6.44842
7486	WRN	Werner syndrome RecQ like helicase	1	5.50882	5.93196	5.89825	7.00524	6.4029	6.59118	6.50904	6.81117	6.1053	6.49809	6.50649	6.73959
11325	DDX42	DEAD-box helicase 42	1	7.2022	7.18901	7.12812	7.49765	7.26363	7.55958	7.34316	7.30724	7.24316	7.35922	7.3566	7.39499
10975	UQCR11	ubiquinol-cytochrome c reductase, complex III subunit XI	1	7.8884	7.90526	7.89309	8.42999	8.24774	8.57801	8.62144	8.05248	8.51435	8.31204	8.39835	8.41906
5424	POLD1	DNA polymerase delta 1, catalytic subunit	1	4.35652	4.39572	4.13413	4.98724	4.68438	4.91294	5.03195	4.55322	4.57766	4.7143	4.92007	4.65196
9986	RCE1	Ras converting CAAX endopeptidase 1	1	5.49703	5.60538	5.46942	6.05375	5.7462	5.92676	5.89302	5.70096	5.80838	6.00559	5.93464	5.83971
90525	SHF	Src homology 2 domain containing F	1	4.09189	4.05898	3.92737	5.02308	4.84605	5.19202	4.91971	4.44919	5.00529	4.67746	4.78604	5.15134
55760	DHX32	DEAH-box helicase 32 (putative)	1	5.69185	5.447	5.06933	6.03591	5.91219	5.6583	5.9429	5.60111	5.55335	5.9133	5.79387	5.67417
1263	PLK3	polo like kinase 3	1	5.21007	4.85116	5.04	5.95524	5.88762	6.2573	5.64209	5.36836	5.88429	5.54844	6.04207	6.1271
8651	SOCS1	suppressor of cytokine signaling 1	1	4.8208	4.9723	4.97613	5.20257	5.27868	5.49507	5.10554	5.00617	5.23306	5.43502	5.33509	5.09811
54936	ADPRHL2	ADP-ribosylhydrolase like 2	1	3.91282	4.49211	4.17515	4.86179	4.96214	5.27299	5.09237	4.42199	4.40342	4.93305	5.01897	4.97216
5531	PPP4C	protein phosphatase 4 catalytic subunit	1	6.13708	6.63891	6.59417	6.64305	6.87844	6.94672	6.84038	6.57898	6.76811	7.19147	7.10947	6.93963
23640	HSPBP1	HSPA (Hsp70) binding protein 1	1	4.47901	4.90458	4.53469	5.32145	5.2942	5.6951	5.40137	5.0445	5.12886	5.80109	5.61053	5.68901
113000	RPUSD1	RNA pseudouridylate synthase domain containing 1	1	4.56958	5.01222	5.09568	5.31581	5.41287	5.68682	5.38824	5.06675	5.43896	5.78035	5.38093	5.84715
55527	FEM1A	fem-1 homolog A	1	4.53515	5.16222	5.01032	5.35929	5.5931	5.82535	5.27919	5.28593	5.27077	5.62162	5.63572	5.86791
1175	AP2S1	adaptor related protein complex 2 sigma 1 subunit	1	6.07971	6.65463	6.3486	6.7188	7.22754	6.99151	6.90223	6.72041	6.72184	7.1353	7.09274	6.92937
148022	TICAM1	toll like receptor adaptor molecule 1	1	4.472	4.75483	4.74614	4.94033	5.27844	5.58497	5.09803	4.84596	5.10064	5.40346	5.18566	5.32808
55684	RABL6	RAB, member RAS oncogene family-like 6	1	6.57669	6.81457	6.85751	7.1093	7.39802	7.00559	6.90552	6.92911	6.80898	7.01756	7.13969	7.24044
8175	SF3A2	splicing factor 3a subunit 2	1	8.40928	8.54598	8.51669	8.89531	8.80619	8.65525	8.68934	8.48493	8.58784	8.96687	8.66849	8.86288
284106	CISD3	CDGSH iron sulfur domain 3	1	5.5353	5.79113	5.51745	5.85278	6.22716	5.74435	5.93526	5.95317	5.75041	6.13199	6.14373	6.10356
125988	C19orf70	chromosome 19 open reading frame 70	1	5.2714	5.53013	5.34482	5.90857	6.00112	5.52043	5.83971	5.64157	5.5226	5.9631	5.93809	5.69503
84134	TOMM40L	translocase of outer mitochondrial membrane 40 like	1	4.21741	4.2193	4.72033	4.84872	4.93862	5.46089	4.90774	4.56944	4.95024	4.99705	4.69345	5.51652
5094	PCBP2	poly(rC) binding protein 2	1	10.6628	10.5075	10.4987	10.7858	10.9195	10.7574	10.8376	10.6415	10.6113	10.7958	10.8013	10.8435
11140	CDC37	cell division cycle 37	1	7.35594	7.61891	7.59718	8.09344	8.09786	7.77357	8.06114	7.7412	7.62315	8.21342	8.09359	8.00342
2354	FOSB	FosB proto-oncogene, AP-1 transcription factor subunit	1	5.16413	5.24198	5.67053	5.72717	5.88222	5.79339	5.77036	5.55321	5.50322	5.8375	5.77406	6.12456
84216	TMEM117	transmembrane protein 117	1	3.86682	3.78866	4.14867	4.82426	4.63768	5.42093	5.23003	4.43086	5.2677	4.25975	4.35925	5.0774
677	ZFP36L1	ZFP36 ring finger protein like 1	1	8.67137	8.47699	8.65162	9.50914	9.35544	9.70759	9.71809	9.20538	9.76417	8.86773	9.15455	9.55215
7040	TGFB1	transforming growth factor beta 1	1	7.74437	7.74535	8.03045	8.36211	8.67847	8.89336	8.63646	8.27996	8.98255	7.89538	8.2532	8.79949
9265	CYTH3	cytohesin 3	1	4.87777	4.55743	5.08291	6.62154	5.93191	6.64955	6.94591	5.47334	6.69633	4.69378	5.37372	6.10798
80700	UBXN6	UBX domain protein 6	1	5.89146	5.55863	5.81142	6.32579	6.48131	6.19074	6.42807	6.13481	6.47859	5.89171	6.08145	6.24382
10048	RANBP9	RAN binding protein 9	1	8.51864	8.48451	8.56202	9.17794	9.09492	9.29266	9.45066	8.88018	9.06186	8.68675	8.85937	8.87285
3560	IL2RB	interleukin 2 receptor subunit beta	1	8.60729	8.43125	8.87336	9.72483	9.8114	10.1068	9.53232	9.33734	9.82508	8.68934	8.89159	9.46273
7763	ZFAND5	zinc finger AN1-type containing 5	1	8.1407	8.39815	8.17276	8.86707	9.10394	9.06381	9.00417	8.92875	8.87673	8.34844	8.61439	8.77995
9249	DHRS3	dehydrogenase/reductase 3	1	7.66566	7.50845	6.88106	8.95966	8.56604	8.61521	8.59267	8.16415	8.01286	7.64958	8.15193	8.23161
51564	HDAC7	histone deacetylase 7	1	5.77408	6.24584	6.16216	7.00545	7.30625	6.76018	6.86096	6.89875	6.93975	6.52736	6.75281	6.7144
92558	BICDL1	BICD family like cargo adaptor 1	1	5.92432	5.8461	5.79048	7.37424	6.89349	7.05005	7.15663	6.82409	7.1112	6.93087	6.56947	6.65302
26262	TSPAN17	tetraspanin 17	1	5.87271	5.20892	6.02735	6.58063	6.11295	6.66364	6.63959	5.97913	6.7219	6.29535	5.75054	6.37775
54985	HCFC1R1	host cell factor C1 regulator 1	1	4.74943	4.91223	4.8516	5.57159	5.36308	5.22246	5.32797	5.20512	5.25565	4.98646	5.16907	5.0124
923	CD6	CD6 molecule	1	7.80789	7.46779	7.93838	8.62662	8.52493	8.7013	8.39817	8.15647	8.65908	8.15205	7.92415	8.36668
10625	IVNS1ABP	influenza virus NS1A binding protein	1	6.68103	6.96965	7.67079	7.51306	8.28619	8.55806	7.53851	8.1755	7.93013	7.03866	7.99826	8.22115
57062	DDX24	DEAD-box helicase 24	1	7.85706	7.59941	7.79423	8.24911	8.13361	8.36595	8.46502	8.02033	8.02408	7.97891	8.11691	8.11267
22859	ADGRL1	adhesion G protein-coupled receptor L1	1	4.68282	4.09677	4.00929	5.11599	4.72466	4.87095	5.36887	4.75759	4.59015	4.65572	4.43837	4.69654
79169	C1orf35	chromosome 1 open reading frame 35	1	6.30125	6.0405	6.05744	6.4344	6.61088	6.52679	6.47082	6.45732	6.40513	6.34261	6.65665	6.62698
7057	THBS1	thrombospondin 1	1	4.43907	4.38282	4.3034	5.41333	6.2721	5.69623	5.92291	6.11187	5.28751	4.8917	6.58287	5.72185
1105	CHD1	chromodomain helicase DNA binding protein 1	1	8.32672	8.04318	7.99337	8.62032	8.71735	8.67792	8.78189	8.66315	8.37326	8.39231	8.6146	8.73907
113246	C12orf57	chromosome 12 open reading frame 57	1	7.69469	7.54707	7.70236	8.3848	8.79904	8.93088	8.59349	7.95004	8.73864	7.94044	8.45815	8.31981
6193	RPS5	ribosomal protein S5	1	8.91493	8.62267	8.32336	9.35753	9.17137	8.89359	9.51066	8.73045	8.81815	9.08437	8.79311	8.57761
353322	ANKRD37	ankyrin repeat domain 37	1	5.16962	5.28249	5.33283	5.8369	5.85988	5.94443	5.97266	5.52709	6.0435	5.12398	5.69938	5.52782
140823	ROMO1	reactive oxygen species modulator 1	1	7.14804	7.10436	7.08316	7.46163	7.67023	7.79931	7.90871	7.44475	7.66561	7.40565	7.39399	7.24586
401052	LOC401052	uncharacterized LOC401052	1	4.10292	3.74879	3.58101	4.25878	4.92441	5.44101	4.68453	4.58704	5.48377	4.18604	4.19821	3.9059
10948	STARD3	StAR related lipid transfer domain containing 3	1	6.10281	5.91237	6.24439	6.6851	7.14087	6.78178	6.78102	6.7638	6.62114	6.57504	6.46821	6.45627
80198	MUS81	MUS81 structure-specific endonuclease subunit	1	5.88144	5.45641	5.79063	6.02276	6.20631	6.28846	6.08991	5.93323	6.09038	5.9645	5.6545	5.91564
1855	DVL1	dishevelled segment polarity protein 1	1	5.46492	5.01932	5.51043	5.9672	6.10792	6.40286	6.16762	5.77257	6.12867	6.0169	5.82886	5.96811
3556	IL1RAP	interleukin 1 receptor accessory protein	1	4.54315	4.73708	5.19598	5.5773	6.68811	6.55985	6.45281	6.76361	6.12332	6.28926	6.36311	5.95324
4602	MYB	MYB proto-oncogene, transcription factor	1	7.31695	7.92976	7.53839	8.31936	9.14462	8.54016	8.44215	9.02066	8.37874	8.53081	8.37355	8.10652
8496	PPFIBP1	PPFIA binding protein 1	1	3.46869	4.0121	3.4555	4.61785	5.36335	5.50088	5.05054	5.33297	5.50735	4.85794	4.75043	4.60989
1960	EGR3	early growth response 3	1	4.5227	3.67197	4.10428	7.72038	7.27111	7.74218	7.85515	7.561	7.70366	7.18365	5.87623	6.28798
3164	NR4A1	nuclear receptor subfamily 4 group A member 1	1	5.48456	5.69459	5.40958	8.39802	8.32127	8.64708	8.85418	8.64899	9.25941	8.07546	7.75587	7.66319
4862	NPAS2	neuronal PAS domain protein 2	1	6.24819	4.86346	4.68882	7.36421	7.39801	7.59159	7.53033	7.442	7.12147	7.28368	7.11808	6.34384
2672	GFI1	growth factor independent 1 transcriptional repressor	1	7.41945	7.33833	7.44605	8.17649	8.10677	8.26577	8.38201	8.08406	8.17287	8.02966	7.87116	8.08018
5270	SERPINE2	serpin family E member 2	1	5.29378	5.52803	4.36793	6.86874	7.16706	7.17528	7.32569	7.32091	7.28984	6.57298	6.90767	6.65376
57190	SELENON	selenoprotein N	1	4.55266	3.93983	4.18862	5.12662	4.84477	4.67713	5.06368	4.45303	4.94937	5.16201	4.47345	4.60469
54815	GATAD2A	GATA zinc finger domain containing 2A	1	6.99309	7.04625	7.02765	7.25515	7.34967	7.30287	7.29713	7.16937	7.47107	7.36299	7.15045	7.18889
8270	LAGE3	L antigen family member 3	1	6.70423	6.89168	6.33299	7.05642	7.78523	7.63253	7.48263	7.27253	7.7807	7.28667	7.57369	7.18315
5524	PTPA	protein phosphatase 2 phosphatase activator	1	5.15506	5.33717	5.38101	5.81401	6.19802	5.99095	5.97863	5.49874	6.01504	6.18037	5.91123	5.77059
57688	ZSWIM6	zinc finger SWIM-type containing 6	1	4.7541	5.1036	5.3602	5.55501	5.52709	6.19128	5.75646	5.17964	6.22663	5.63298	5.35046	6.09951
51079	NDUFA13	NADH:ubiquinone oxidoreductase subunit A13	1	5.68816	6.18106	5.79157	6.58073	6.58094	6.74188	6.86187	6.29698	6.84308	6.6793	6.42835	6.56916
3720	JARID2	jumonji and AT-rich interaction domain containing 2	1	6.21528	6.26543	6.16315	6.975	7.05364	6.9271	6.64401	6.89479	6.93938	6.64291	6.43188	6.85864
4851	NOTCH1	notch 1	1	5.0735	5.14965	5.24032	5.83978	6.24427	6.2247	5.59283	5.9228	5.79966	5.83085	5.6025	5.91241
23326	USP22	ubiquitin specific peptidase 22	1	7.45529	7.49307	7.33478	7.78413	7.86134	7.71592	7.66848	7.63891	7.63672	7.62649	7.67311	7.61973
6938	TCF12	transcription factor 12	1	7.2589	7.00244	7.04701	7.37133	7.38748	7.33563	7.30011	7.14981	7.25545	7.3448	7.17197	7.26304
9704	DHX34	DEAH-box helicase 34	1	4.03926	4.16163	3.78499	4.79393	5.1106	4.66274	5.00369	4.74526	4.43162	4.49832	4.09092	4.43686
26155	NOC2L	NOC2 like nucleolar associated transcriptional repressor	1	5.6954	6.38204	6.32051	6.67829	6.88193	7.00579	6.78159	6.68641	6.76102	6.792	6.42903	6.90252
165	AEBP1	AE binding protein 1	1	5.36006	5.49611	5.01233	6.35353	5.97401	5.79544	6.52881	5.88878	5.83459	6.55596	5.48687	5.68682
115024	NT5C3B	5'-nucleotidase, cytosolic IIIB	1	7.19378	7.44044	7.47859	7.56536	8.09258	8.14393	7.77172	7.86806	7.71678	7.87794	7.9075	7.96985
10865	ARID5A	AT-rich interaction domain 5A	1	6.64766	6.43542	6.67151	7.07113	7.07981	7.54063	7.17053	6.84777	7.31937	7.29803	6.98131	7.32119
26051	PPP1R16B	protein phosphatase 1 regulatory subunit 16B	1	7.51154	7.62067	7.8935	7.9634	8.1472	8.34039	8.09224	7.93222	8.12924	8.08375	8.09983	8.18739
728489	DNLZ	DNL-type zinc finger	1	5.24297	5.4702	5.31065	6.13046	6.72216	6.36168	6.79119	6.16535	5.96586	6.20868	6.37602	6.30428
8761	PABPC4	poly(A) binding protein cytoplasmic 4	1	7.94026	8.08691	7.37928	8.76173	8.84803	8.60212	9.03634	8.4748	8.16697	8.92218	8.82628	8.79518
2768	GNA12	G protein subunit alpha 12	1	4.94575	5.39418	5.47716	6.07228	6.26927	6.0332	6.21841	5.92351	5.86638	6.16348	6.08863	6.09245
6633	SNRPD2	small nuclear ribonucleoprotein D2 polypeptide	1	6.85627	6.75264	6.62829	7.43747	7.61682	7.45495	7.68647	7.35945	7.38859	7.51721	7.72071	7.55589
7265	TTC1	tetratricopeptide repeat domain 1	1	6.87171	6.90057	7.02922	7.48313	7.49791	7.54605	7.58756	7.22599	7.45418	7.49409	7.59751	7.61193
2879	GPX4	glutathione peroxidase 4	1	8.42006	8.02428	8.17628	9.10122	9.03628	9.1754	9.12833	8.70998	8.93716	9.04609	8.96428	9.02281
59286	UBL5	ubiquitin like 5	1	7.9125	8.08615	8.27973	8.79499	8.9315	8.70904	8.98592	8.36807	8.36856	8.55389	8.63078	8.48033
5971	RELB	RELB proto-oncogene, NF-kB subunit	1	5.65883	6.17561	5.67132	6.848	6.54337	6.95965	6.81221	6.29828	6.54655	6.4666	6.44211	6.30666
9092	SART1	squamous cell carcinoma antigen recognized by T-cells 1	1	5.6774	5.7027	5.58292	5.89929	5.95269	5.94919	5.95556	5.77197	5.90201	5.83284	5.8014	5.92636
23020	SNRNP200	small nuclear ribonucleoprotein U5 subunit 200	1	7.77804	7.81183	7.82513	8.1125	8.09	7.97638	8.12048	7.89435	7.93889	8.05366	7.92807	8.01293
123169	LEO1	LEO1 homolog, Paf1/RNA polymerase II complex component	1	7.31228	7.42555	7.20449	7.84533	8.18652	7.90363	7.80835	7.68559	7.54867	7.68132	7.86488	7.79063
3995	FADS3	fatty acid desaturase 3	1	5.18614	5.04312	5.20255	5.38284	5.66676	5.59448	5.78432	5.51118	5.77544	5.49263	5.5039	5.60181
4298	MLLT1	MLLT1, super elongation complex subunit	1	5.44862	5.23578	5.04628	5.83678	5.80026	5.78463	6.18588	5.72724	5.99698	5.90002	5.57815	6.08329
54926	UBE2R2	ubiquitin conjugating enzyme E2 R2	1	6.95835	6.82034	6.91613	7.12488	7.27931	7.04095	7.23871	7.08346	7.22026	7.0827	7.07285	7.2239
3984	LIMK1	LIM domain kinase 1	1	4.98386	5.08159	5.16317	5.23358	5.68805	5.5548	5.48404	5.48078	5.70538	5.18867	5.5229	5.8682
5966	REL	REL proto-oncogene, NF-kB subunit	1	7.97838	8.12708	8.23148	8.92807	8.94879	9.04891	9.29942	9.17382	9.28524	8.67925	8.99613	9.13328
10451	VAV3	vav guanine nucleotide exchange factor 3	1	2.95258	3.10803	3.54207	4.26744	4.80492	5.02392	5.30054	5.07968	5.37689	4.1791	5.04619	5.43884
6713	SQLE	squalene epoxidase	1	4.02714	5.24983	4.81179	6.06753	6.21633	6.06739	6.30439	6.59043	7.04233	5.1498	6.48166	6.41501
3309	HSPA5	heat shock protein family A (Hsp70) member 5	1	8.69294	8.87523	8.80396	9.38891	9.27621	9.09118	9.50469	9.42351	9.35609	9.07941	9.27094	9.27409
79876	UBA5	ubiquitin like modifier activating enzyme 5	1	5.2448	5.63648	5.77684	6.58244	6.56852	6.16199	7.10987	6.86434	6.72566	6.29829	6.79997	6.5402
2534	FYN	FYN proto-oncogene, Src family tyrosine kinase	1	8.50451	8.30135	8.69902	8.82004	8.70617	8.77971	8.93617	8.79083	8.99589	8.70479	8.75016	9.01347
84524	ZC3H8	zinc finger CCCH-type containing 8	1	7.01915	7.05551	6.53888	7.68701	7.36377	7.22737	7.58775	7.6265	7.39441	7.37523	7.68711	7.35557
56937	PMEPA1	prostate transmembrane protein, androgen induced 1	1	4.34259	4.64233	4.37642	5.74567	5.6303	6.19915	5.85791	5.72488	6.44159	4.51203	5.77957	6.27834
7016	TESK1	testis-specific kinase 1	1	7.92393	7.91959	7.93943	8.55607	8.53726	8.76705	8.93163	8.57602	8.95371	8.45228	8.94561	9.46056
7185	TRAF1	TNF receptor associated factor 1	1	7.50877	7.59096	7.76983	8.27917	8.01999	8.11358	8.4713	8.03043	8.27021	8.16998	8.11381	8.43827
10746	MAP3K2	mitogen-activated protein kinase kinase kinase 2	1	7.19789	6.96506	7.3535	7.55684	7.68814	7.75949	7.76709	7.50627	7.82815	7.41098	7.74741	8.08782
51429	SNX9	sorting nexin 9	1	7.21954	6.84053	6.86305	8.62657	9.02119	9.37729	8.81022	8.47864	9.50123	8.13432	8.82312	9.39944
55342	STRBP	spermatid perinuclear RNA binding protein	1	5.07038	4.37193	4.18824	6.00012	6.08516	6.08703	6.11253	5.52591	5.77642	5.5873	5.52832	5.75476
56172	ANKH	ANKH inorganic pyrophosphate transport regulator	1	7.17675	6.55379	7.32258	7.74384	7.52601	8.00235	7.79549	7.59667	7.82161	7.48055	7.54597	7.90295
54880	BCOR	BCL6 corepressor	1	7.62798	7.82445	7.70556	8.52495	8.62022	8.48765	8.36049	8.50922	8.43526	8.10663	8.33743	8.75471
9766	SUSD6	sushi domain containing 6	1	6.79987	7.0473	7.11838	7.66055	7.94476	7.76096	7.5978	7.71686	7.70425	7.56161	7.62238	7.84183
6722	SRF	serum response factor	1	5.97093	5.57581	6.0426	6.57106	6.59158	6.36705	6.65168	6.35755	6.39641	6.42586	6.33715	6.50821
9603	NFE2L3	nuclear factor, erythroid 2 like 3	1	7.45117	7.7555	7.57801	8.64021	8.72099	8.16825	8.6044	8.57439	8.1605	8.38717	8.44246	8.48898
27161	AGO2	argonaute 2, RISC catalytic component	1	7.56581	7.55134	7.68997	8.48874	8.21424	8.25274	8.33644	8.18848	8.38124	8.29136	8.13659	8.54636
29954	POMT2	protein O-mannosyltransferase 2	1	5.54166	5.24278	5.37127	5.91324	5.67846	5.74913	5.92831	5.71776	5.77657	5.80829	5.64683	5.93841
8428	STK24	serine/threonine kinase 24	1	6.1077	6.1908	6.55109	6.4677	6.65309	6.68924	6.60496	6.51963	6.81425	6.46127	6.67826	6.67154
10072	DPP3	dipeptidyl peptidase 3	1	5.78451	5.84853	5.97787	6.24999	6.46175	6.64009	6.54952	6.39087	6.63895	6.27121	6.44678	6.4743
4282	MIF	macrophage migration inhibitory factor (glycosylation-inhibiting factor)	1	7.10433	6.92865	6.65623	8.04752	8.28825	7.95191	8.66234	7.84259	8.09445	8.25402	8.1802	7.8331
22876	INPP5F	inositol polyphosphate-5-phosphatase F	1	4.41426	4.70415	5.43617	7.01869	7.36579	7.23975	7.18704	6.71675	7.56395	5.98016	6.69378	6.93774
3399	ID3	inhibitor of DNA binding 3, HLH protein	1	5.42734	4.66683	4.39553	6.56732	6.77785	6.44966	7.15791	6.27457	6.85882	6.30495	6.25066	5.94668
26018	LRIG1	leucine rich repeats and immunoglobulin like domains 1	1	6.9739	6.95489	7.42958	7.95511	7.93718	8.52644	8.32294	7.64745	8.76651	7.44313	8.07238	8.527
2275	FHL3	four and a half LIM domains 3	1	5.19647	5.07867	5.44658	6.47746	6.65108	6.8118	6.85089	6.42929	7.2852	6.09356	6.77302	7.26176
153020	RASGEF1B	RasGEF domain family member 1B	1	3.9724	4.64595	4.43701	6.12084	6.20307	6.40196	6.27033	6.14676	6.68145	5.58974	6.50674	6.57815
55589	BMP2K	BMP2 inducible kinase	1	7.91566	8.20046	7.69449	8.87157	8.79087	8.94984	9.12305	8.78501	9.02988	8.53058	8.96525	9.00722
23683	PRKD3	protein kinase D3	1	5.51742	4.74171	5.26658	6.65773	6.46183	6.78158	7.11258	6.18897	6.81721	6.49685	6.88524	6.90501
25797	QPCT	glutaminyl-peptide cyclotransferase	1	4.28267	3.91757	4.01292	6.36591	6.54441	7.12842	7.48373	6.74375	7.68653	6.58737	7.39818	6.91982
23541	SEC14L2	SEC14 like lipid binding 2	1	4.39823	4.29764	4.34745	6.02698	6.64352	6.45266	6.75391	6.67828	7.23526	5.96916	6.65167	6.59375
4929	NR4A2	nuclear receptor subfamily 4 group A member 2	1	3.164	3.16627	3.65267	6.93804	6.88191	6.85398	8.12237	7.4238	8.01842	6.68099	7.27734	6.88463
55573	CDV3	CDV3 homolog	1	9.90009	10.0546	10.0246	10.2596	10.4251	10.3802	10.3188	10.3815	10.5039	10.2452	10.4527	10.401
55353	LAPTM4B	lysosomal protein transmembrane 4 beta	1	6.53787	6.03061	5.86253	8.04211	7.89395	7.13461	8.79712	8.22851	7.67653	8.03937	8.03789	6.79081
5367	PMCH	pro-melanin concentrating hormone	1	2.54071	4.07095	4.39773	4.89513	5.38767	5.92791	5.24189	5.91602	6.10821	4.55208	5.45923	5.7059
9076	CLDN1	claudin 1	1	1.86866	2.46912	1.83305	6.67704	6.03499	6.88826	7.8652	7.25708	7.62872	6.78556	6.57883	5.79253
3267	AGFG1	ArfGAP with FG repeats 1	1	8.17078	8.49864	8.50817	9.5078	9.44478	9.48339	9.95052	9.73038	9.6487	9.39344	9.64692	9.44453
27076	LYPD3	LY6/PLAUR domain containing 3	1	4.92173	4.43762	4.20623	5.12968	5.10724	5.40952	5.62329	5.00079	5.49821	5.06803	5.18471	4.90434
521	ATP5I	ATP synthase, H+ transporting, mitochondrial Fo complex subunit E	1	6.93631	6.65566	6.70562	7.36791	7.51826	7.71907	7.63601	7.22353	7.37616	7.29551	7.58468	7.1596
1340	COX6B1	cytochrome c oxidase subunit 6B1	1	8.43567	8.41521	8.27422	8.69281	8.68299	8.74986	8.80004	8.6324	8.7082	8.56734	8.71692	8.52682
51700	CYB5R2	cytochrome b5 reductase 2	1	4.71896	4.9787	4.9113	5.07487	6.1238	6.18679	6.25765	6.48609	6.34875	6.26358	6.93737	5.77996
2118	ETV4	ETS variant 4	1	3.87756	3.74128	3.43868	4.08763	4.68821	4.68636	4.66755	4.59916	5.33114	4.517	5.33902	4.44855
54935	DUSP23	dual specificity phosphatase 23	1	6.14371	5.90694	5.96247	6.57878	6.34445	6.77086	6.93904	6.36654	6.91846	6.96374	6.74754	6.55412
6168	RPL37A	ribosomal protein L37a	1	11.7077	11.672	11.4308	11.8085	11.8587	11.7283	11.9812	11.8276	11.6555	11.8875	12.0113	11.7146
79763	ISOC2	isochorismatase domain containing 2	1	6.53647	6.41336	6.13725	6.96072	6.97461	6.91494	7.45723	6.83496	6.75813	7.10296	7.1195	6.91937
55621	TRMT1	tRNA methyltransferase 1	1	5.24476	4.84963	4.41213	5.54428	6.02048	5.5382	6.02767	5.67361	5.40713	5.88437	6.34279	5.68259
11267	SNF8	SNF8, ESCRT-II complex subunit	1	7.19416	7.51228	7.36179	8.05537	8.06981	8.36386	8.27364	7.90382	8.21778	8.24627	8.3229	8.1326
1347	COX7A2	cytochrome c oxidase subunit 7A2	1	7.08786	7.14776	7.034	7.38151	7.54832	7.70764	7.7539	7.34933	7.6445	7.5746	7.70142	7.42889
79724	ZNF768	zinc finger protein 768	1	4.47671	4.41973	4.49035	5.13607	5.10445	4.80845	4.68385	4.87159	5.11918	4.65365	4.60979	4.6639
28955	DEXI	Dexi homolog	1	5.73148	5.87677	5.68367	6.18172	6.1451	6.05058	6.14147	6.00372	6.34902	5.85809	5.81346	6.07452
10555	AGPAT2	1-acylglycerol-3-phosphate O-acyltransferase 2	1	4.97042	5.21393	5.29641	5.54578	5.59337	5.39185	5.55549	5.41652	5.82766	5.30251	5.34642	5.4082
143903	LAYN	layilin	1	3.05178	3.46126	2.71989	5.04298	5.02547	3.4584	5.2253	5.40461	4.23383	3.65561	3.97566	2.22664
283209	PGM2L1	phosphoglucomutase 2 like 1	1	4.38364	4.858	4.90535	5.09399	5.18391	5.3639	5.48862	5.2239	5.69486	4.51417	5.08822	4.57213
8507	ENC1	ectodermal-neural cortex 1	1	3.68601	3.46543	4.11138	4.71639	4.86051	5.22817	5.68191	5.51365	6.05053	4.08399	4.65474	4.73855
9749	PHACTR2	phosphatase and actin regulator 2	1	7.30056	7.53103	7.84779	8.23833	8.07526	8.24323	8.63574	8.21371	8.44836	7.68839	7.95736	7.87499
7390	UROS	uroporphyrinogen III synthase	1	7.1275	7.06684	7.17107	7.58351	7.52015	7.66833	7.79711	7.58355	7.81158	7.31815	7.42483	7.32531
84293	FAM213A	family with sequence similarity 213 member A	1	4.84219	4.14646	3.58789	5.27789	5.44953	4.86103	5.70627	5.70271	5.18169	5.04215	5.01669	3.92152
169792	GLIS3	GLIS family zinc finger 3	1	3.85499	3.53412	3.57684	4.77592	5.21582	5.29687	5.48789	5.39076	5.72141	3.97513	4.41964	4.18952
11019	LIAS	lipoic acid synthetase	1	5.54649	5.41827	5.25783	5.97508	6.18562	6.49009	6.26059	6.09306	6.71244	5.9309	5.90251	5.6397
9537	TP53I11	tumor protein p53 inducible protein 11	1	6.00766	5.81452	6.80561	6.75721	7.04231	7.28011	7.06496	6.92882	7.67573	6.75625	6.49028	7.01657
64092	SAMSN1	SAM domain, SH3 domain and nuclear localization signals 1	1	8.9184	8.84516	9.3415	9.73645	9.37959	9.76094	9.66016	9.56543	9.77829	8.95241	9.36411	9.50068
9398	CD101	CD101 molecule	1	4.2435	4.97262	5.67659	6.92723	6.98466	7.27217	7.33141	7.30548	7.33868	5.47516	6.1778	6.36782
128866	CHMP4B	charged multivesicular body protein 4B	1	6.90691	7.35597	7.16624	7.4556	7.55867	7.49627	7.45458	7.6562	7.53144	7.22036	7.50319	7.24974
914	CD2	CD2 molecule	1	10.0848	10.0135	10.4253	10.501	10.6121	10.7227	10.6045	10.6709	10.8417	10.2636	10.6428	10.5701
56941	HMCES	5-hydroxymethylcytosine (hmC) binding, ES cell-specific	1	5.36924	5.7	5.847	6.65292	6.3365	6.34417	6.65732	6.59457	6.58295	6.16055	6.53183	6.19325
2744	GLS	glutaminase	1	7.03985	7.38475	7.51962	7.87409	7.95106	7.97329	8.20754	8.26076	8.19246	7.54955	7.97992	7.88831
481	ATP1B1	ATPase Na+/K+ transporting subunit beta 1	1	6.32179	5.94987	6.2915	8.60151	8.38875	8.34187	8.94007	8.56167	8.76232	7.14013	7.69156	7.93511
7832	BTG2	BTG anti-proliferation factor 2	1	7.08424	6.86787	7.20706	7.66258	7.71387	7.75192	7.81387	7.67471	8.15497	7.37661	7.41202	7.53158
121260	SLC15A4	solute carrier family 15 member 4	1	6.92924	7.00751	7.13302	7.73392	7.47004	7.2628	7.84558	7.65972	7.91227	7.51824	7.43804	7.25159
91647	ATPAF2	ATP synthase mitochondrial F1 complex assembly factor 2	1	5.11597	5.6664	5.5307	5.75846	5.82343	5.81843	5.71712	5.96631	6.30698	5.4069	5.78463	5.69663
11319	ECD	ecdysoneless cell cycle regulator	1	8.86257	8.81194	8.8566	8.99761	8.9697	9.02242	9.02856	9.07728	9.16508	8.89715	8.88934	8.96656
473	RERE	arginine-glutamic acid dipeptide repeats	1	6.28487	6.29464	6.12235	6.84072	6.8277	6.75274	6.67701	7.01615	7.36018	6.58276	6.49468	6.79209
6830	SUPT6H	SPT6 homolog, histone chaperone	1	8.47708	8.30614	8.38757	8.78501	8.47024	8.84521	8.66187	8.53656	8.74699	8.38479	8.36917	8.66447
10428	CFDP1	craniofacial development protein 1	1	5.86603	5.4809	5.49492	5.97746	5.87838	5.78752	5.95498	5.99125	6.01541	5.80073	5.54758	5.73587
2969	GTF2I	general transcription factor IIi	1	8.94032	8.93993	8.91554	9.49497	9.51819	9.35219	9.48597	9.53787	9.54277	8.93969	9.14957	9.26319
23396	PIP5K1C	phosphatidylinositol-4-phosphate 5-kinase type 1 gamma	1	6.0829	5.94766	6.28631	6.33558	6.2677	6.54887	6.39121	6.28016	6.65091	6.08374	5.95306	6.61487
220213	OTUD1	OTU deubiquitinase 1	1	5.30493	5.63168	5.43131	6.44993	6.54608	6.08211	6.29789	6.72046	6.32168	5.69459	6.20233	6.27889
5937	RBMS1	RNA binding motif single stranded interacting protein 1	1	6.88329	6.99337	6.39943	7.84705	7.57297	6.94317	7.58495	7.38949	7.08897	7.03982	7.19063	7.02235
60436	TGIF2	TGFB induced factor homeobox 2	1	6.08438	6.00622	6.08833	6.96274	6.82045	6.74928	6.85451	6.79025	6.07268	6.79909	6.75499	6.26091
4772	NFATC1	nuclear factor of activated T-cells 1	1	5.11738	5.27082	5.59028	6.16695	6.21585	6.13757	6.16646	5.87655	5.66823	6.28887	5.57922	5.58307
2026	ENO2	enolase 2	1	4.80601	4.8536	5.17004	5.23235	5.25993	5.50268	5.41588	5.6994	5.38541	5.3104	5.3457	5.22724
6774	STAT3	signal transducer and activator of transcription 3	1	7.51005	7.38665	7.47119	7.80745	7.81465	7.93421	8.08139	8.06123	7.8427	7.95389	7.58189	7.48024
80233	FAAP100	Fanconi anemia core complex associated protein 100	1	5.09	5.57743	5.32793	5.66713	5.81752	5.93367	5.83005	5.94568	5.70466	5.59456	5.61318	5.52408
9859	CEP170	centrosomal protein 170	1	6.5899	6.77411	6.29943	7.06692	7.21292	7.01431	7.40711	7.66904	6.80866	7.09327	6.78413	6.75211
3091	HIF1A	hypoxia inducible factor 1 alpha subunit	1	8.63477	8.7713	8.70449	9.02672	9.03404	9.04565	9.06861	9.29684	9.07263	8.86976	8.87648	8.71929
26278	SACS	sacsin molecular chaperone	1	6.77818	7.24595	7.32186	7.64626	7.55816	7.55693	7.6352	7.75851	7.46849	7.4736	7.24457	7.28489
8202	NCOA3	nuclear receptor coactivator 3	1	8.99718	8.8412	9.04233	9.63645	9.1887	9.22907	9.59828	9.31272	9.17916	9.35933	8.84696	9.02659
4928	NUP98	nucleoporin 98	1	8.49923	8.35687	8.69044	8.70988	8.86269	9.02897	8.82606	8.67103	8.64777	8.57501	8.38756	8.50222
3446	IFNA10	interferon alpha 10	1	4.56578	4.49252	4.92958	5.0754	5.44128	5.49701	5.33185	5.21485	5.04028	5.00992	4.57093	4.32463
4637	MYL6	myosin light chain 6	1	7.80935	8.09702	8.27533	8.49405	8.73316	8.78436	8.55467	8.41565	8.55929	7.98917	8.28912	8.18253
51192	CKLF	chemokine like factor	1	7.81189	7.97482	8.37936	8.42845	8.8761	8.80051	8.597	8.30318	8.49855	7.98777	8.13935	7.98357
11006	LILRB4	leukocyte immunoglobulin like receptor B4	1	4.48328	4.1502	4.2664	4.83692	4.5457	4.76127	4.91207	4.25126	4.48704	4.35698	4.2908	4.27358
29085	PHPT1	phosphohistidine phosphatase 1	1	7.53447	7.81044	7.52332	8.38041	8.24258	8.48163	8.30225	7.90143	7.9564	7.67837	7.7562	7.71778
10591	DNPH1	2'-deoxynucleoside 5'-phosphate N-hydrolase 1	1	7.24534	7.46644	6.95675	7.62994	7.84498	7.71504	7.72961	7.58757	7.51774	7.3133	7.51324	7.15982
8871	SYNJ2	synaptojanin 2	1	5.41044	5.3534	5.38123	6.2471	6.01402	6.2799	6.1312	5.61516	6.00986	5.52435	5.37416	5.60398
27151	CPAMD8	C3 and PZP like, alpha-2-macroglobulin domain containing 8	1	5.07209	5.12625	5.10258	5.60929	6.03129	5.88685	5.69643	5.56966	5.66137	5.06895	5.16594	5.32103
4122	MAN2A2	mannosidase alpha class 2A member 2	1	6.96757	6.86622	7.14765	7.57225	7.67273	7.51541	7.41313	7.40595	7.13557	7.18577	7.18647	7.19085
85450	ITPRIP	inositol 1,4,5-trisphosphate receptor interacting protein	1	4.67192	4.92995	5.02523	5.66988	5.38889	5.5583	5.29636	5.28736	5.1829	4.95074	5.19988	5.32872
115708	TRMT61A	tRNA methyltransferase 61A	1	4.62072	4.19325	4.41858	4.95806	5.07157	4.89777	4.86541	4.69874	4.52278	4.74952	4.61171	4.65485
119	ADD2	adducin 2	1	5.62201	5.49302	4.79441	6.73009	7.0945	6.75851	6.52546	6.71159	6.07683	6.05902	6.28556	5.12007
100506581	C16orf95	chromosome 16 open reading frame 95	1	4.97626	4.72978	4.9579	5.2648	5.30993	5.49855	5.17455	5.08534	5.21251	5.0319	5.1423	5.00268
25814	ATXN10	ataxin 10	1	8.83396	8.51003	8.608	9.08302	8.83563	9.02832	9.18374	8.82727	8.78526	8.78222	8.74694	8.63655
2004	ELK3	ELK3, ETS transcription factor	1	6.02496	5.98441	6.36393	6.79827	6.54553	6.99149	6.5983	6.51118	6.58947	5.68119	6.1325	6.3351
23670	TMEM2	transmembrane protein 2	1	8.19183	7.89951	8.48398	8.62847	8.99605	8.89962	8.58065	8.65449	8.63094	7.99588	8.29717	8.60831
1119	CHKA	choline kinase alpha	1	4.72776	4.88422	4.40859	6.09004	6.26426	6.05557	5.70332	6.11751	4.96986	4.76021	5.25826	4.80657
51530	ZC3HC1	zinc finger C3HC-type containing 1	1	5.41491	5.17875	5.45857	5.81837	5.77476	5.87124	5.74305	5.43851	5.46841	5.52721	5.76092	5.82532
84865	CCDC142	coiled-coil domain containing 142	1	4.38826	4.00265	4.427	5.32806	5.03214	4.89689	4.74022	4.55674	4.39854	4.70835	4.89291	4.82482
94104	PAXBP1	PAX3 and PAX7 binding protein 1	1	6.83017	6.64191	6.84288	6.98633	7.22155	7.09628	6.89292	6.79187	6.77361	6.87343	6.95019	7.07737
23138	N4BP3	NEDD4 binding protein 3	1	4.92939	4.71575	4.77973	5.13509	5.11216	5.27998	4.94117	4.82798	4.8258	5.07985	5.05581	4.96964
55128	TRIM68	tripartite motif containing 68	1	4.95241	5.07129	5.05949	5.18986	5.38587	5.26976	4.92341	5.04226	5.17917	5.12705	5.16512	5.186
8505	PARG	poly(ADP-ribose) glycohydrolase	1	5.93846	6.11856	6.08595	6.42777	6.28759	6.60901	5.91144	5.99833	6.34274	6.09366	6.28512	6.41405
7343	UBTF	upstream binding transcription factor, RNA polymerase I	1	7.81727	7.82515	7.59124	8.05033	7.94897	8.06943	7.90599	7.76756	7.7235	8.01477	7.89941	8.0481
56970	ATXN7L3	ataxin 7 like 3	1	4.49021	4.75308	4.50243	4.98235	5.15007	5.29002	4.84668	4.51169	4.5516	4.96527	4.94738	4.89844
2314	FLII	FLII, actin remodeling protein	1	7.16102	7.2461	7.12556	7.56235	7.54642	7.5633	7.26393	7.30205	7.42153	7.3337	7.31116	7.25487
2622	GAS8	growth arrest specific 8	1	7.06101	6.88508	6.85385	7.3523	7.38494	7.43759	7.10661	7.22407	7.30494	7.11288	7.08045	7.17004
7090	TLE3	transducin like enhancer of split 3	1	7.22101	6.93538	7.10021	7.82304	7.71152	7.83139	7.3158	7.41099	7.73246	7.3898	7.11483	7.4394
64718	UNKL	unkempt family like zinc finger	1	6.13625	6.05423	5.92823	6.46258	6.31434	6.6295	6.10638	6.0983	6.17072	6.05674	6.15863	6.04519
284654	RSPO1	R-spondin 1	1	4.39785	4.18226	3.92726	4.69544	4.95197	5.03287	4.40628	4.231	4.75137	4.37766	4.25604	4.28724
79171	RBM42	RNA binding motif protein 42	1	7.31589	7.25592	7.15135	7.45285	7.63331	7.78593	7.34122	7.38591	7.50606	7.28828	7.2852	7.37773
7874	USP7	ubiquitin specific peptidase 7	1	7.27101	7.28732	7.46782	7.68186	7.69072	7.59583	7.54893	7.47556	7.49298	7.48197	7.26454	7.56695
9757	KMT2B	lysine methyltransferase 2B	1	5.27664	4.8416	5.12848	5.72752	5.73193	5.80655	5.57934	4.83323	5.38427	5.22698	4.72274	5.41964
37	ACADVL	acyl-CoA dehydrogenase, very long chain	1	7.04275	7.06293	6.76779	7.68168	7.70572	7.42929	7.59999	7.29076	6.95734	6.97004	7.07136	7.06002
26279	PLA2G2D	phospholipase A2 group IID	1	4.4974	4.3389	4.49425	4.94866	5.12501	4.99429	4.95622	4.42076	4.69698	4.5276	4.49613	4.77178
4296	MAP3K11	mitogen-activated protein kinase kinase kinase 11	1	7.29242	7.06625	7.2044	7.70128	7.64474	7.82141	7.51302	7.24373	7.4624	7.38076	7.08279	7.45092
5739	PTGIR	prostaglandin I2 (prostacyclin) receptor (IP)	1	6.23007	6.56159	6.28795	7.00399	7.07844	7.21165	7.0304	6.70741	6.439	6.62558	6.43602	6.36279
9058	SLC13A2	solute carrier family 13 member 2	1	4.64883	4.6626	4.50606	4.93249	5.00132	4.65057	4.59657	4.69564	4.51123	4.54568	4.51166	4.59536
79064	TMEM223	transmembrane protein 223	1	5.86548	5.82247	5.64354	6.18848	6.12179	6.18402	5.95428	5.75738	5.73261	5.89409	5.6919	5.86183
55206	SBNO1	strawberry notch homolog 1	1	7.05496	7.04003	7.30947	7.47023	7.43421	7.41892	7.16373	7.20026	6.93363	7.09241	7.10131	7.28071
24148	PRPF6	pre-mRNA processing factor 6	1	5.75296	5.8867	6.10252	6.31503	6.3119	6.28327	5.93902	6.0472	5.85808	5.77226	5.78614	6.08386
2535	FZD2	frizzled class receptor 2	1	4.63422	4.6309	4.71012	5.00857	5.09439	4.79865	4.64921	4.7213	4.6062	4.57401	4.64998	4.84666
7259	TSPYL1	TSPY like 1	1	5.56215	5.52812	5.74013	6.04111	6.13219	6.17304	5.83328	5.49817	5.61214	5.80892	5.83903	5.73727
8439	NSMAF	neutral sphingomyelinase activation associated factor	1	8.28634	8.27778	8.52853	8.72333	8.8127	8.65439	8.56032	8.38478	8.21507	8.45484	8.42758	8.37387
150946	GAREM2	GRB2 associated regulator of MAPK1 subtype 2	1	4.31831	4.43184	4.41526	4.78284	4.9171	4.68826	4.4528	4.38077	4.00937	4.70978	4.42594	4.60451
5213	PFKM	phosphofructokinase, muscle	2	5.78783	5.77064	5.66124	5.27331	5.49379	5.18613	5.52278	5.6744	5.28902	6.04682	5.58676	5.85492
6429	SRSF4	serine and arginine rich splicing factor 4	2	8.79833	8.89393	8.82486	8.71691	8.70991	8.60519	8.77781	8.86279	8.73814	8.92287	8.80871	8.91676
60481	ELOVL5	ELOVL fatty acid elongase 5	2	9.0417	9.23632	9.17752	8.77566	8.94629	8.74882	8.88055	9.10652	9.14246	9.16012	9.0829	9.30895
966	CD59	CD59 molecule	2	6.341	6.48211	6.35036	6.13357	6.06782	6.00177	6.46142	6.39206	6.46774	6.44158	6.24169	6.44857
9276	COPB2	coatomer protein complex subunit beta 2	2	7.12786	7.49332	7.43355	7.02339	6.74541	6.73072	7.12005	7.36721	7.11387	7.25763	7.19895	7.17337
51386	EIF3L	eukaryotic translation initiation factor 3 subunit L	2	9.0923	9.29024	9.00743	8.74212	8.64896	8.55887	8.87731	9.14452	8.99945	9.3096	9.14776	8.90593
2072	ERCC4	ERCC excision repair 4, endonuclease catalytic subunit	2	5.10859	5.26904	5.63225	5.08085	4.54181	3.91383	5.17285	5.49994	5.23069	5.51035	5.47356	5.45124
4358	MPV17	MPV17, mitochondrial inner membrane protein	2	9.22349	9.22092	9.14813	8.98216	8.8575	8.73658	9.19318	9.18802	8.95502	9.53872	9.20082	9.12149
8655	DYNLL1	dynein light chain LC8-type 1	2	8.19599	8.50447	8.49064	7.79888	7.68133	7.93184	8.06091	8.41927	8.38984	8.69195	8.61636	8.5936
80219	COQ10B	coenzyme Q10B	2	7.20974	7.12967	7.53202	6.92636	6.61552	6.47122	6.85302	7.12709	6.90693	7.04929	7.07686	7.02952
8992	ATP6V0E1	ATPase H+ transporting V0 subunit e1	2	10.5301	10.3521	10.4813	10.0563	9.9584	9.92558	10.0272	10.2451	10.3776	10.2766	10.2859	10.2051
148203	ZNF738	zinc finger protein 738	2	7.57773	7.47995	7.0549	6.77298	6.86235	6.68709	7.00384	7.3538	6.84874	7.52724	7.21678	6.9214
93380	MMGT1	membrane magnesium transporter 1	2	8.12798	8.24609	8.13489	7.64614	7.3005	7.49043	7.59058	8.13202	7.85816	8.02038	8.00867	8.03046
51060	TXNDC12	thioredoxin domain containing 12	2	8.09207	7.99186	7.73148	7.42043	7.5612	7.42564	7.54219	7.88803	7.69481	7.73006	7.83044	7.73838
6539	SLC6A12	solute carrier family 6 member 12	2	5.1463	4.99582	5.03945	4.90035	4.79699	4.64831	5.03945	4.91585	5.12341	5.20095	5.09329	4.96054
388591	RNF207	ring finger protein 207	2	5.27004	5.14874	4.92474	4.50924	4.69337	4.6071	4.99879	5.01566	5.12928	5.07836	5.14668	4.98785
6727	SRP14	signal recognition particle 14	2	9.16572	9.20674	9.09602	8.88186	8.92804	8.8926	9.00772	9.40727	9.1518	9.19688	9.37911	9.08837
729852	UMAD1	UBAP1-MVB12-associated (UMA) domain containing 1	2	6.28664	6.26335	6.40991	5.88642	5.65309	5.99998	5.96206	6.32175	6.5041	6.22659	6.43631	6.28442
80381	CD276	CD276 molecule	2	5.43649	5.20611	5.39921	4.90833	4.94369	4.60567	5.44392	5.31538	5.30903	4.88177	5.22677	5.1156
84258	SYT3	synaptotagmin 3	2	5.27082	4.90897	4.99769	5.02359	4.39083	4.57472	5.2276	4.94246	4.91359	4.99482	4.8826	4.76556
23251	KIAA1024	KIAA1024	2	4.82474	4.23979	4.69106	4.14896	3.70974	3.73656	4.93856	4.32745	4.32122	4.43142	3.87115	3.8922
114836	SLAMF6	SLAM family member 6	2	8.66342	8.74758	9.17175	8.00571	8.22394	8.59948	8.95156	8.8616	9.12863	8.64482	8.88769	8.7944
6207	RPS13	ribosomal protein S13	2	10.6078	10.4383	10.4187	10.5202	10.3109	10.1956	10.6409	10.4777	10.4049	10.5613	10.455	10.2178
728798	FRMPD2B	FERM and PDZ domain containing 2B, pseudogene	2	4.72821	4.92703	4.88053	4.04408	4.22732	4.28708	4.71892	5.06445	4.32423	4.68111	4.47564	4.65535
51759	C9orf78	chromosome 9 open reading frame 78	2	6.8629	6.96846	7.22946	6.53496	6.39234	6.63192	6.84561	6.9651	6.754	6.89604	6.92657	6.79619
8837	CFLAR	CASP8 and FADD like apoptosis regulator	2	9.54852	9.80826	9.8778	9.52187	9.58775	9.66408	9.43658	9.81452	9.86197	9.92834	10.1164	10.3802
55012	PPP2R3C	protein phosphatase 2 regulatory subunit B''gamma	2	4.98266	4.90185	5.05851	4.99437	4.12866	4.7113	4.72559	5.17829	5.05404	5.93889	5.99103	5.95567
118426	BORCS5	BLOC-1 related complex subunit 5	2	5.90658	5.92861	5.96108	5.89547	5.65023	5.85991	5.87	5.8875	5.92354	6.21315	6.07393	6.19802
8804	CREG1	cellular repressor of E1A stimulated genes 1	2	5.99941	5.82075	5.89247	5.96298	5.16832	5.79143	5.94385	5.94561	5.72002	6.43329	6.39178	6.62099
51008	ASCC1	activating signal cointegrator 1 complex subunit 1	2	6.55805	6.7707	6.54755	6.33652	6.43695	6.41736	6.42927	6.8375	6.35006	7.04419	7.03449	6.91058
142	PARP1	poly(ADP-ribose) polymerase 1	2	6.42734	7.18306	7.17593	6.44453	6.68628	6.52079	6.58204	7.19611	6.6287	7.43798	7.56154	7.75354
90355	C5orf30	chromosome 5 open reading frame 30	2	3.47717	4.21267	4.17728	3.54504	3.66174	2.57848	3.81076	4.54273	2.84062	5.38473	5.32842	6.03119
4802	NFYC	nuclear transcription factor Y subunit gamma	2	6.76375	6.76861	6.98333	6.43659	6.26243	6.26363	6.677	6.94347	6.55201	7.08083	7.38535	7.12703
51188	SS18L2	SS18 like 2	2	6.94384	6.80155	6.94994	6.46879	6.42116	6.57339	6.85216	6.90026	6.77298	7.37604	7.50908	7.17053
84318	CCDC77	coiled-coil domain containing 77	2	5.73865	5.52677	5.58095	4.98792	4.73059	4.92055	5.32704	5.62404	5.19068	6.13459	6.29221	6.12298
133015	PACRGL	PARK2 coregulated like	2	5.18728	4.87483	5.04901	4.56607	4.12151	4.23523	5.00015	5.4198	4.55277	5.60496	5.64925	5.51543
79691	QTRT2	queuine tRNA-ribosyltransferase accessory subunit 2	2	4.6855	4.71451	4.98755	3.80877	4.15628	4.33935	4.72834	4.98222	4.55552	5.50278	5.40331	5.46296
10055	SAE1	SUMO1 activating enzyme subunit 1	2	8.37041	8.66322	8.58545	8.09762	8.30215	8.09275	8.21732	8.80032	8.13029	9.12931	9.08301	8.98492
8030	CCDC6	coiled-coil domain containing 6	2	9.27532	9.24229	9.37448	8.97538	9.10924	9.1092	9.11487	9.25261	9.04685	9.57288	9.33182	9.6155
3383	ICAM1	intercellular adhesion molecule 1	2	5.27349	5.54449	5.3376	5.10413	5.16666	5.20135	5.40059	5.30194	5.35637	5.96639	5.55392	5.73304
81691	LOC81691	exonuclease NEF-sp	2	4.9733	5.93298	5.47783	4.52252	5.07991	4.8816	4.95294	5.62109	5.19147	6.12319	6.22695	5.97111
90417	KNSTRN	kinetochore localized astrin/SPAG5 binding protein	2	6.8808	7.61004	7.20071	6.56731	6.99563	6.75935	6.99393	7.38798	7.20569	7.82003	8.05266	7.93595
7453	WARS	tryptophanyl-tRNA synthetase	2	8.74673	9.65293	9.51284	8.76205	8.91786	8.97273	9.16733	9.58386	9.1202	9.93207	9.80846	9.78868
9232	PTTG1	pituitary tumor-transforming 1	2	5.65231	7.00802	6.96456	5.41037	6.44405	5.89576	5.93268	6.70949	6.51312	6.6818	7.30727	7.15603
51155	HN1	hematological and neurological expressed 1	2	7.50846	8.12534	8.09374	7.36725	7.62481	7.66415	7.69149	7.97413	7.84531	8.51822	8.43603	8.12428
11244	ZHX1	zinc fingers and homeoboxes 1	2	7.02076	6.95362	6.9259	6.5636	6.37623	6.46803	6.93133	6.86502	5.9055	7.50383	7.18766	7.3446
6790	AURKA	aurora kinase A	2	5.17702	6.48657	6.41148	4.85288	5.70151	5.44377	5.45016	6.38872	5.22341	6.84256	6.92589	6.57854
7049	TGFBR3	transforming growth factor beta receptor 3	2	4.7853	5.77677	6.55002	4.34839	4.20654	5.72679	4.86285	5.36915	5.08947	7.11344	6.63978	6.60237
55165	CEP55	centrosomal protein 55	2	2.98176	5.07176	4.94578	2.40738	3.92481	3.35388	3.51205	5.19111	2.67585	5.69375	6.17437	5.76557
57405	SPC25	SPC25, NDC80 kinetochore complex component	2	3.14541	5.12924	4.52709	2.68539	4.3744	3.15466	3.30845	5.41226	2.71953	5.91718	6.02832	5.28828
221150	SKA3	spindle and kinetochore associated complex subunit 3	2	5.2402	5.92452	6.03703	4.86884	5.20231	5.22279	5.24689	6.18433	4.58163	6.92826	6.68346	6.37207
157570	ESCO2	establishment of sister chromatid cohesion N-acetyltransferase 2	2	3.27278	5.45087	5.67065	3.58724	4.26137	3.93403	3.55421	6.06108	3.27255	7.21041	6.98652	6.60759
9055	PRC1	protein regulator of cytokinesis 1	2	5.50314	7.07708	6.99922	4.78016	5.88816	4.58152	4.77222	6.83653	4.03653	7.42604	7.68077	7.41276
157313	CDCA2	cell division cycle associated 2	2	4.16533	5.73136	5.74011	3.66388	4.79393	3.83038	3.46496	5.88564	3.79725	6.26356	6.50344	6.14983
51433	ANAPC5	anaphase promoting complex subunit 5	2	7.40365	7.41749	7.40246	7.3883	7.32198	7.17697	7.39975	7.42608	7.1715	7.63096	7.53506	7.42563
83540	NUF2	NUF2, NDC80 kinetochore complex component	2	2.69322	5.42187	5.06482	2.58693	4.59509	2.95423	2.8742	5.27642	3.3363	5.44983	6.13052	5.53562
9738	CCP110	centriolar coiled-coil protein 110	2	4.68756	5.19745	5.5066	4.41206	4.1658	4.44729	4.4683	5.7771	4.48797	6.04763	6.01297	5.59716
11183	MAP4K5	mitogen-activated protein kinase kinase kinase kinase 5	2	6.93807	6.85919	7.40448	6.7164	6.47849	6.92972	6.79782	7.18102	6.98441	7.32116	7.51484	7.46414
22974	TPX2	TPX2, microtubule nucleation factor	2	5.73612	7.34122	7.36236	5.03448	6.36768	6.01897	4.97957	6.95081	5.6797	7.32892	7.46641	7.27543
10112	KIF20A	kinesin family member 20A	2	2.74958	5.0164	4.56588	2.60454	3.53269	3.13759	2.22327	4.53403	2.43483	4.64726	5.34195	4.79246
3161	HMMR	hyaluronan mediated motility receptor	2	4.32395	5.84713	5.48834	3.88741	4.29124	3.67402	3.42696	5.08132	2.64436	5.29952	5.80183	5.56618
79840	NHEJ1	non-homologous end joining factor 1	2	5.95568	6.84092	6.4257	5.68518	6.05139	6.01162	5.71617	6.36426	5.66629	6.55769	6.75833	6.36967
3148	HMGB2	high mobility group box 2	2	7.61193	8.7142	8.59406	6.95158	8.31428	7.44099	6.84337	8.49106	7.30083	8.66155	8.97071	8.38754
9787	DLGAP5	DLG associated protein 5	2	4.9801	6.81267	6.33953	2.98265	5.72033	4.07132	3.03975	6.54605	3.81121	6.35272	7.25133	6.55448
9212	AURKB	aurora kinase B	2	5.96198	6.96486	6.6469	4.11402	6.05483	5.35302	4.76946	6.77965	4.99456	7.48914	7.42487	7.08744
699	BUB1	BUB1 mitotic checkpoint serine/threonine kinase	2	5.28944	7.17378	6.67412	4.13566	5.40232	4.50889	5.16039	6.72606	4.48213	6.9777	6.85335	6.75673
11113	CIT	citron rho-interacting serine/threonine kinase	2	4.75102	6.3884	5.88402	3.79408	4.8481	4.21397	4.30027	5.56185	4.27759	5.79022	5.9574	5.87618
51203	NUSAP1	nucleolar and spindle associated protein 1	2	7.1467	8.64387	8.53122	6.34695	7.76526	6.78865	6.77471	8.34692	6.7661	8.71564	8.74771	8.73678
644	BLVRA	biliverdin reductase A	2	5.98508	6.80164	6.28603	5.82008	5.83311	5.81671	6.04192	6.38885	5.88902	6.62247	6.84347	6.35056
9928	KIF14	kinesin family member 14	2	4.14715	6.32107	6.11487	3.89309	4.85278	4.21743	3.6883	5.65244	4.49168	5.93224	6.38135	6.29056
7153	TOP2A	topoisomerase (DNA) II alpha	2	6.25223	8.03533	8.003	5.53199	7.25576	5.59961	5.90784	7.89417	6.1327	8.04602	8.34125	7.94694
84548	TMEM185A	transmembrane protein 185A	2	5.01367	5.38936	5.11841	4.72964	4.91273	4.9634	4.74775	4.91429	4.79931	5.3698	5.48283	5.47557
54842	MFSD6	major facilitator superfamily domain containing 6	2	8.43681	8.3729	8.38436	8.13903	8.29636	8.32973	8.25843	8.31918	8.27727	8.59557	8.42994	8.48423
860	RUNX2	runt related transcription factor 2	2	8.02443	8.26563	8.48899	7.07843	7.48094	7.72716	7.27534	7.51418	7.98436	8.33563	8.29381	9.09923
8501	SLC43A1	solute carrier family 43 member 1	2	6.23507	6.14384	6.071	5.9159	5.8622	5.65171	6.08189	5.82773	5.48531	6.78876	6.32458	6.28103
255231	MCOLN2	mucolipin 2	2	4.19832	5.16991	6.45093	3.36706	3.91921	4.14966	3.63161	4.16354	4.05521	5.77529	5.29671	6.70585
1326	MAP3K8	mitogen-activated protein kinase kinase kinase 8	2	4.83442	5.72166	6.39918	4.20697	5.02152	4.52608	4.46279	5.09087	4.87127	5.35531	6.3218	6.81613
4818	NKG7	natural killer cell granule protein 7	2	6.65936	7.37459	8.3915	4.93552	5.57905	6.17097	5.89368	5.65029	6.08945	7.39386	7.89941	8.52283
347734	SLC35B2	solute carrier family 35 member B2	2	7.80511	7.82455	7.84939	7.72498	7.42924	7.31961	7.64731	7.46414	7.73027	8.2179	7.7541	7.93553
2786	GNG4	G protein subunit gamma 4	2	3.83423	6.19699	4.74764	4.65788	5.12329	4.09576	3.55508	5.27189	4.16528	6.36772	6.30695	6.17882
6574	SLC20A1	solute carrier family 20 member 1	2	7.98121	8.40263	8.61138	8.10139	8.18104	7.8464	7.93683	8.25894	7.96485	8.71603	8.50053	8.8082
1889	ECE1	endothelin converting enzyme 1	2	7.70708	7.96874	7.99591	7.45174	7.34784	7.78265	7.49251	7.45393	7.73064	8.38387	7.82638	8.32897
54977	SLC25A38	solute carrier family 25 member 38	2	7.80215	7.65014	7.55751	7.52662	7.6338	7.36702	7.57278	7.48998	7.59063	7.94792	7.89831	7.76264
55362	TMEM63B	transmembrane protein 63B	2	4.63201	4.82937	4.45991	4.19632	4.49434	4.00872	4.51885	4.41895	4.37237	4.57863	5.07933	5.04993
81562	LMAN2L	lectin, mannose binding 2 like	2	4.64034	4.11915	4.46144	3.80336	3.17684	3.66453	3.70333	4.16826	4.68134	4.57281	4.92031	4.6759
55974	SLC50A1	solute carrier family 50 member 1	2	5.50389	5.34179	5.52433	5.08009	4.94445	4.4794	5.11154	5.03225	5.27716	5.53848	5.5063	5.45415
55432	YOD1	YOD1 deubiquitinase	2	5.53418	4.89346	5.27639	5.08918	4.63889	4.1645	4.91015	4.84006	4.96023	5.62817	5.78594	5.25715
64776	C11orf1	chromosome 11 open reading frame 1	2	7.22439	7.15606	6.56835	7.08054	6.96593	6.3732	6.95872	7.04846	6.44743	7.12155	7.27905	6.69878
92335	STRADA	STE20-related kinase adaptor alpha	2	7.88533	7.75037	7.81419	7.71954	7.57511	7.49614	7.49258	7.6289	7.60111	7.93912	7.95085	7.98585
5603	MAPK13	mitogen-activated protein kinase 13	2	5.94026	5.83984	5.9589	5.66887	5.64893	5.00776	5.16511	5.58101	5.46797	6.15732	6.01185	6.0059
85235	HIST1H2AH	histone cluster 1 H2A family member h	2	5.15164	5.65399	5.41701	4.55699	5.54981	4.94637	4.87862	5.3799	4.47249	5.96201	6.08941	6.2129
8360	HIST1H4D	histone cluster 1 H4 family member d	2	5.71807	6.33404	6.28009	5.29407	6.17365	5.64081	5.58773	6.00735	5.29727	7.10756	7.09858	6.68802
3017	HIST1H2BD	histone cluster 1 H2B family member d	2	5.26626	5.79642	5.99188	5.12922	5.69495	5.36168	5.21017	5.49481	5.1019	5.97717	6.36434	6.31744
8334	HIST1H2AC	histone cluster 1 H2A family member c	2	7.14634	7.16496	7.37778	7.0259	7.26457	7.06553	7.02027	6.88754	6.85973	7.89882	8.09583	7.56546
3007	HIST1H1D	histone cluster 1 H1 family member d	2	6.25662	6.84847	6.52029	6.21795	6.82831	6.11998	6.37604	6.51281	5.79257	7.4355	7.76594	7.28901
9447	AIM2	absent in melanoma 2	2	3.99335	4.09046	5.30336	3.80116	3.83664	4.63929	4.06764	3.89562	4.02681	6.79793	5.65301	6.54989
51510	CHMP5	charged multivesicular body protein 5	2	6.58376	6.81238	6.68426	6.71039	6.49961	6.51412	6.71345	6.70211	6.34667	7.22024	7.33464	6.85696
8969	HIST1H2AG	histone cluster 1 H2A family member g	2	8.07868	9.01998	8.80241	7.6254	8.99549	8.30449	8.15633	8.96318	7.33456	9.70755	9.85377	9.57039
8336	HIST1H2AM	histone cluster 1 H2A family member m	2	8.91089	9.79548	9.49619	8.60075	9.67845	9.11773	8.89341	9.86019	8.18172	10.3731	10.5269	10.1501
8339	HIST1H2BG	histone cluster 1 H2B family member g	2	6.2021	7.18059	6.62427	5.93729	6.54972	6.23156	5.98354	6.91846	5.09004	8.06117	8.35709	7.73499
8329	HIST1H2AI	histone cluster 1 H2A family member i	2	8.0927	9.39589	9.06368	7.84269	9.19824	8.77204	7.92394	9.15683	7.74033	9.86758	10.128	9.80224
3012	HIST1H2AE	histone cluster 1 H2A family member e	2	7.53212	8.6682	8.56648	7.45441	8.50533	7.89285	7.38448	8.60654	6.81867	9.5129	9.87307	9.3063
55145	THAP1	THAP domain containing 1	2	6.52276	6.73235	6.69957	6.38421	6.38384	6.58188	6.62815	6.61529	5.72693	7.14981	7.35058	7.10577
55143	CDCA8	cell division cycle associated 8	2	4.85305	6.22146	5.85766	4.53939	5.64792	5.39485	5.15135	6.04608	4.38373	6.96553	7.1587	6.75638
1870	E2F2	E2F transcription factor 2	2	4.85335	5.62375	5.68526	4.70059	5.38798	5.15717	4.74646	5.0238	4.46865	6.261	5.86926	6.03707
8365	HIST1H4H	histone cluster 1 H4 family member h	2	7.23095	7.9656	7.96594	7.13773	7.45862	7.23336	7.01923	7.25618	6.62145	7.83412	8.27144	8.0214
10682	EBP	emopamil binding protein (sterol isomerase)	2	8.07957	8.59333	8.65742	8.06069	8.34528	8.40542	8.22437	8.26301	8.27684	8.85852	8.8739	8.64935
51512	GTSE1	G2 and S-phase expressed 1	2	3.58171	4.80008	4.85617	3.16579	4.4223	3.65592	3.29419	4.53775	3.28414	5.34488	5.4214	5.07279
8331	HIST1H2AJ	histone cluster 1 H2A family member j	2	9.49067	10.4687	10.1687	8.77692	10.3036	9.61937	9.11031	10.32	8.81453	10.8449	11.1269	10.7344
64792	IFT22	intraflagellar transport 22	2	4.55484	4.23169	4.33021	4.25204	3.88396	3.98077	4.29196	4.24079	3.62607	5.1997	5.41907	4.60543
8342	HIST1H2BM	histone cluster 1 H2B family member m	2	8.55947	9.90099	9.88393	7.48072	9.58224	8.85975	7.72193	9.61606	7.75732	10.1316	10.4184	10.0833
94120	SYTL3	synaptotagmin like 3	2	5.947	5.74142	6.65005	5.68077	5.12774	5.9087	5.52209	5.38578	5.35182	6.42671	6.30563	6.70718
64782	AEN	apoptosis enhancing nuclease	2	7.7056	7.49865	7.31981	7.4856	7.41573	7.33845	7.47115	7.48039	7.06982	7.98162	7.96222	7.91395
64793	CEP85	centrosomal protein 85	2	4.7974	5.05537	4.64995	4.39596	4.78294	4.68432	4.54649	4.90965	3.88952	5.26031	5.57412	5.09342
4717	NDUFC1	NADH:ubiquinone oxidoreductase subunit C1	2	6.30007	6.36008	6.33772	5.89691	6.11043	6.27708	5.89251	6.31232	5.56242	6.57249	7.23534	6.83267
92815	HIST3H2A	histone cluster 3 H2A	2	4.99155	5.28286	5.19855	4.74717	5.12794	4.83313	4.80171	5.00976	4.95558	6.04579	5.99418	5.38238
291	SLC25A4	solute carrier family 25 member 4	2	4.76712	4.37977	4.75161	4.25025	4.18299	4.34477	4.31689	4.24311	4.55953	5.33426	4.90444	5.14438
10459	MAD2L2	MAD2 mitotic arrest deficient-like 2 (yeast)	2	6.09616	6.41612	6.53348	6.18711	6.14646	6.08764	6.27614	6.25299	6.04396	7.18867	6.97255	6.95844
9242	MSC	musculin	2	3.97883	5.56819	5.45351	4.10612	4.3972	4.53125	4.00933	4.65855	4.4956	5.61784	6.87087	7.16754
332	BIRC5	baculoviral IAP repeat containing 5	2	5.07116	5.8634	5.7198	4.81006	5.6481	5.19068	5.13898	5.82302	5.37553	6.49008	6.55373	6.21062
3835	KIF22	kinesin family member 22	2	5.96143	6.62665	6.56138	5.7024	6.07302	6.1529	6.10926	6.46013	6.06045	7.19008	7.33077	7.16004
1398	CRK	CRK proto-oncogene, adaptor protein	2	7.01438	6.68373	7.04216	6.72452	6.39629	6.7252	6.74838	6.41955	6.22343	7.03328	6.68844	6.99716
8367	HIST1H4E	histone cluster 1 H4 family member e	2	10.2908	10.4619	10.3168	10.0877	10.0825	10.0784	9.97422	9.83297	9.40357	10.3849	10.4848	10.363
10945	KDELR1	KDEL endoplasmic reticulum protein retention receptor 1	2	7.81536	7.84528	7.9792	7.73874	7.68429	7.88009	7.73978	7.50338	7.65334	7.82023	7.88973	8.02001
79738	BBS10	Bardet-Biedl syndrome 10	2	4.84827	4.77893	4.93769	4.45711	4.45588	4.88449	4.689	4.28508	4.54651	4.96652	5.22105	5.03051
63931	MRPS14	mitochondrial ribosomal protein S14	2	7.21854	7.24022	7.07183	6.78419	6.93744	6.13901	6.81023	7.1403	6.56397	7.11049	7.32981	6.94618
54987	C1orf123	chromosome 1 open reading frame 123	2	8.93211	8.90949	8.80121	8.25502	8.34726	7.77798	8.20346	8.57652	8.06403	8.87156	8.96094	8.56843
4090	SMAD5	SMAD family member 5	2	7.9403	7.96524	8.01679	6.87589	7.24742	5.83053	6.67695	7.76301	6.56475	7.64348	7.94329	7.77677
55831	EMC3	ER membrane protein complex subunit 3	2	6.97191	6.91536	7.05892	6.72716	6.49252	6.69708	6.65508	6.86907	6.8904	7.00253	7.18309	6.98207
255520	ELMOD2	ELMO domain containing 2	2	6.59328	6.70662	6.85961	6.17206	5.8333	6.27748	5.8916	6.37274	6.64831	6.43507	6.74299	6.83128
51128	SAR1B	secretion associated Ras related GTPase 1B	2	7.28273	7.25354	7.40968	7.03586	6.68413	6.82053	7.1196	7.09742	6.93065	7.27716	7.49656	7.30127
55140	ELP3	elongator acetyltransferase complex subunit 3	2	7.37018	7.37237	7.60315	7.03036	7.03681	7.03622	7.12438	7.21603	7.09225	7.48303	7.40752	7.45682
302	ANXA2	annexin A2	2	8.36886	9.05072	9.6248	7.778	8.19375	8.54765	7.85738	8.57449	8.72279	8.55072	8.98617	9.04832
149420	PDIK1L	PDLIM1 interacting kinase 1 like	2	5.3937	5.77107	5.8572	4.94296	4.66804	4.80193	5.00366	5.49691	5.05706	5.48324	5.58442	5.36438
26586	CKAP2	cytoskeleton associated protein 2	2	5.9647	6.46392	6.71697	5.43657	5.27222	5.36055	5.4561	6.239	5.42216	6.19184	6.63701	5.88746
135114	HINT3	histidine triad nucleotide binding protein 3	2	4.74254	4.85378	4.81302	4.10211	4.0974	4.32227	4.28257	4.61868	4.41492	4.57735	4.93425	4.5631
57102	C12orf4	chromosome 12 open reading frame 4	2	5.33834	5.88202	6.00223	5.10806	4.85464	4.52734	4.74557	5.91911	4.35925	5.91368	6.24754	6.38248
219790	RTKN2	rhotekin 2	2	3.88415	4.67983	4.609	3.32019	3.52206	3.54692	3.01108	4.73403	3.63854	5.12579	4.90314	5.17231
80067	DCAF17	DDB1 and CUL4 associated factor 17	2	6.52991	6.36666	6.25474	6.3618	6.10481	5.98845	6.28924	6.37237	6.00602	6.74762	6.4388	6.59376
1654	DDX3X	DEAD-box helicase 3, X-linked	2	9.23445	8.99801	9.20508	8.93038	8.43069	8.73128	8.63947	9.00629	8.92561	9.34655	9.06662	9.25891
151188	ARL6IP6	ADP ribosylation factor like GTPase 6 interacting protein 6	2	6.17852	6.45556	6.48179	5.8469	5.48722	5.33642	5.54895	6.29404	5.6109	6.48561	6.74035	6.34324
10313	RTN3	reticulon 3	2	7.58244	7.80358	7.94496	7.42065	7.17407	7.12732	7.21162	7.79548	7.12585	7.87205	7.81033	7.81301
150468	CKAP2L	cytoskeleton associated protein 2 like	2	5.96441	7.03905	7.25456	4.41209	5.72128	5.26983	4.3925	6.90049	5.04178	6.82065	7.1094	7.16493
55182	RNF220	ring finger protein 220	2	8.40246	8.33127	8.17097	8.09704	7.84749	7.75706	8.11651	8.20498	7.91039	8.54941	8.28108	8.2682
9887	SMG7	SMG7, nonsense mediated mRNA decay factor	2	7.5485	7.69024	7.66216	7.23395	7.33295	7.01931	7.16532	7.6591	7.30802	7.71753	7.61864	7.81917
5579	PRKCB	protein kinase C beta	2	7.62186	7.99934	8.24028	7.50222	7.16863	7.36658	7.45243	7.60221	7.70426	7.82752	8.00803	8.65561
55435	AP1AR	adaptor related protein complex 1 associated regulatory protein	2	4.48535	4.72777	4.40076	3.69147	3.88066	3.71767	3.72817	4.3014	4.12391	4.64156	4.62908	4.57205
253635	GPATCH11	G-patch domain containing 11	2	7.05747	6.96434	7.30929	6.41659	6.65518	6.89572	6.50805	7.07819	6.56514	7.13775	7.58119	7.29781
55033	FKBP14	FK506 binding protein 14	2	5.30973	5.16273	5.39849	4.72478	4.49232	4.96155	4.92793	5.11322	4.87299	5.23479	5.47907	5.49052
5355	PLP2	proteolipid protein 2	2	11.249	11.0033	11.3172	10.9333	10.7904	11.0869	11.1634	10.9318	11.1007	11.2015	11.2355	11.2315
51227	PIGP	phosphatidylinositol glycan anchor biosynthesis class P	2	6.33341	6.49192	6.31556	5.59882	6.22989	5.90386	6.4006	6.74845	6.00887	6.67429	7.15979	6.63549
11321	GPN1	GPN-loop GTPase 1	2	6.41578	6.30674	6.53226	5.6511	6.03176	5.8363	6.54452	6.55684	6.12932	6.80958	6.90209	6.81187
51573	GDE1	glycerophosphodiester phosphodiesterase 1	2	6.17389	5.72863	6.1518	5.69999	5.32956	5.3331	6.16085	5.88103	5.79933	6.35222	6.40616	6.51539
23786	BCL2L13	BCL2 like 13	2	6.20017	5.91283	6.1885	5.99084	5.79736	5.85272	6.13101	6.05081	5.87382	6.26469	6.39989	6.66223
6103	RPGR	retinitis pigmentosa GTPase regulator	2	5.95455	5.55718	5.80558	5.29788	5.44644	5.24556	5.74426	5.95154	5.3525	5.86158	6.20384	6.17817
26263	FBXO22	F-box protein 22	2	6.69017	6.48438	6.63616	6.2814	6.46955	6.23572	6.42511	6.73909	6.45347	6.77955	6.83057	6.69063
7163	TPD52	tumor protein D52	2	6.4958	6.16456	6.64968	5.8432	6.18721	5.9095	6.32848	7.16332	6.01045	7.31615	7.24834	6.96707
51068	NMD3	NMD3 ribosome export adaptor	2	6.78026	6.8247	6.7595	6.53263	6.50555	6.16131	6.67354	7.34039	6.54846	7.03039	7.41387	7.09951
51026	GOLT1B	golgi transport 1B	2	7.58745	7.35061	7.67491	7.35799	7.09307	7.00831	7.50205	7.8651	7.39653	7.78689	7.93672	8.00775
122809	SOCS4	suppressor of cytokine signaling 4	2	7.0717	7.01373	7.23418	6.7696	6.97725	6.56318	7.07865	7.46683	6.96295	7.42644	7.64602	7.5011
83695	RHNO1	RAD9-HUS1-RAD1 interacting nuclear orphan 1	2	7.87791	8.07603	8.00414	7.3775	7.99024	7.49005	7.65618	8.14728	7.64002	8.17258	8.5365	8.01415
26040	SETBP1	SET binding protein 1	2	4.48048	4.69838	5.54253	3.88262	4.34877	4.69275	4.58865	4.71702	4.93144	5.71378	5.51213	5.71658
5378	PMS1	PMS1 homolog 1, mismatch repair system component	2	5.30281	5.44823	5.64737	4.93014	5.31347	4.75831	5.27607	5.47676	4.98162	5.59633	5.96166	5.8704
10641	NPRL2	NPR2-like, GATOR1 complex subunit	2	5.5399	5.25257	5.71657	5.18784	5.00421	4.31598	5.36104	5.20818	5.25132	5.91639	5.85405	5.49669
84967	LSM10	LSM10, U7 small nuclear RNA associated	2	5.77996	5.78712	6.16829	5.59764	5.63464	5.24034	5.81557	5.85077	5.63718	6.36991	6.18907	6.05341
9702	CEP57	centrosomal protein 57	2	6.39138	6.37019	6.71394	6.0366	6.11818	5.7578	5.97899	6.82598	6.15028	6.92367	7.04086	6.73579
23062	GGA2	golgi associated, gamma adaptin ear containing, ARF binding protein 2	2	6.04345	5.7687	5.98561	5.73912	5.59457	5.25414	5.85168	5.90999	5.61459	6.36386	6.053	5.94926
54780	NSMCE4A	NSE4 homolog A, SMC5-SMC6 complex component	2	6.96072	6.82603	6.94624	6.70117	6.6819	6.26103	6.63469	6.94347	6.35799	7.20397	7.2191	6.84941
199857	ALG14	ALG14, UDP-N-acetylglucosaminyltransferase subunit	2	3.67822	4.1176	4.75504	3.24889	2.65134	3.09039	3.24921	3.70859	3.99451	4.8562	4.82914	4.49621
28977	MRPL42	mitochondrial ribosomal protein L42	2	8.08814	7.97351	7.97571	7.98728	7.64583	7.21804	7.71789	8.011	7.67813	8.47595	8.30329	8.06054
25996	REXO2	RNA exonuclease 2	2	7.09145	7.33819	7.43943	6.50716	6.62606	6.25523	6.69638	7.43269	6.87209	6.83798	7.63506	7.14761
3364	HUS1	HUS1 checkpoint clamp component	2	7.56616	7.17544	7.457	6.96345	6.9527	7.04367	7.1017	7.3721	7.3377	7.39207	7.5091	7.39183
134359	POC5	POC5 centriolar protein	2	6.13204	5.9647	6.19613	4.71051	5.645	4.10961	5.54456	6.07888	5.05476	6.12196	6.29445	6.06438
64778	FNDC3B	fibronectin type III domain containing 3B	2	7.44414	7.06149	7.96818	6.88711	6.61166	7.07987	7.2913	7.20731	7.51164	7.64175	7.32763	7.86274
256356	GK5	glycerol kinase 5 (putative)	2	5.46421	5.22661	5.52136	4.85584	5.08219	4.77036	5.15943	5.28895	4.95217	5.60148	5.32174	5.30816
9194	SLC16A7	solute carrier family 16 member 7	2	6.34945	6.18621	6.36966	5.78859	5.60502	5.27894	5.91186	6.24154	5.73087	6.50893	6.2155	5.8237
55037	PTCD3	pentatricopeptide repeat domain 3	2	6.72271	6.61798	6.93171	6.00941	6.16995	6.14517	6.20292	6.80425	6.53183	6.83535	6.91942	6.51064
8148	TAF15	TATA-box binding protein associated factor 15	2	8.37338	8.26039	8.37043	8.19218	8.11717	7.90338	8.07028	8.40995	8.1421	8.48517	8.41864	8.46835
285282	RABL3	RAB, member of RAS oncogene family like 3	2	6.37827	6.15101	6.15859	5.8263	5.60632	5.33597	5.91444	6.49113	5.71423	6.6861	6.44897	6.48468
51095	TRNT1	tRNA nucleotidyl transferase 1	2	6.27386	6.23547	6.46107	5.93622	5.42371	5.36374	5.922	6.88634	6.0772	6.72734	6.68722	6.39894
8563	THOC5	THO complex 5	2	7.05904	7.19278	7.28316	6.81216	6.88716	6.8555	6.85167	7.3206	7.17274	7.3438	7.28104	7.28197
9317	PTER	phosphotriesterase related	2	7.01883	6.63312	7.09922	6.6729	5.82779	6.1161	6.54769	6.85923	6.66036	7.40731	6.90646	6.94196
1605	DAG1	dystroglycan 1	2	5.77591	5.29909	5.55367	4.98763	5.09369	5.2021	5.22884	5.40122	5.35427	5.62369	5.33951	5.60807
83939	EIF2A	eukaryotic translation initiation factor 2A	2	6.84168	6.94071	6.78423	6.38295	6.62035	6.42637	6.553	7.15879	6.71265	6.97492	7.0286	6.87916
5877	RABIF	RAB interacting factor	2	5.98841	6.06356	6.00806	5.69368	5.69699	5.51855	5.91396	6.20356	6.02458	5.98397	6.31335	6.02167
10923	SUB1	SUB1 homolog, transcriptional regulator	2	9.60486	9.55082	9.76539	9.2337	9.17482	9.23402	9.46604	9.64304	9.79336	9.73118	9.76167	9.82708
387263	C6orf120	chromosome 6 open reading frame 120	2	5.45003	5.14615	5.36617	4.92989	4.73844	5.05755	5.13847	5.33766	5.42075	5.64774	5.43279	5.52054
28972	SPCS1	signal peptidase complex subunit 1	2	9.0713	8.84235	8.86552	8.7115	8.53266	8.44149	8.94535	9.08881	8.96176	9.27855	9.23507	9.14338
10463	SLC30A9	solute carrier family 30 member 9	2	8.03575	8.02125	7.91292	7.93433	7.72415	7.59121	8.00817	8.07595	7.96545	8.10112	8.18142	8.13234
1974	EIF4A2	eukaryotic translation initiation factor 4A2	2	8.79986	8.75453	8.61824	8.30881	8.47346	8.22993	8.51358	8.69302	8.51288	8.77792	8.92881	8.63265
6993	DYNLT1	dynein light chain Tctex-type 1	2	6.5852	6.59786	6.6449	6.32883	6.04238	6.28528	6.38973	6.48081	6.51579	6.65226	6.72952	6.61575
285331	CCDC66	coiled-coil domain containing 66	2	5.14808	4.65899	4.8957	4.80141	4.09381	3.98634	4.83612	4.98315	4.63911	5.20575	5.28985	5.09916
51691	LSM8	LSM8 homolog, U6 small nuclear RNA associated	2	6.94787	6.82158	7.02333	6.38872	6.47993	6.18452	6.56688	6.99875	6.82955	7.23275	7.26788	6.97779
84274	COQ5	coenzyme Q5, methyltransferase	2	5.80711	5.45101	5.91146	5.28899	5.02622	5.03002	5.5298	5.41713	5.59924	5.90644	6.31111	6.07015
9046	DOK2	docking protein 2	2	6.80792	7.5327	7.82295	6.21297	6.89638	6.83343	6.54399	6.54763	6.95542	6.89097	7.21103	7.18304
80824	DUSP16	dual specificity phosphatase 16	2	6.34318	6.10121	6.42948	5.79807	5.79153	5.58545	6.00613	5.36627	5.86599	6.29372	6.13326	6.29372
11186	RASSF1	Ras association domain family member 1	2	4.95557	4.87622	5.28791	4.38646	4.46057	4.3026	4.62839	4.2487	4.36755	5.40024	5.08897	4.81076
9524	TECR	trans-2,3-enoyl-CoA reductase	2	8.07559	8.13624	8.16036	7.86904	7.83617	7.55315	8.04391	7.79528	7.84831	8.13293	7.95637	8.25325
55909	BIN3	bridging integrator 3	2	5.61056	5.97482	5.83179	5.22266	5.40138	5.1554	5.38359	5.27889	5.43702	5.64906	5.54961	5.74419
953	ENTPD1	ectonucleoside triphosphate diphosphohydrolase 1	2	4.04989	4.76286	6.60892	3.1603	3.38145	5.04472	3.55569	3.33909	5.4617	4.27965	4.32359	6.49536
8530	CST7	cystatin F	2	7.4138	8.05613	9.64545	6.01002	7.20811	7.67209	6.49478	7.15371	7.59255	6.78142	7.72533	8.28708
11269	DDX19B	DEAD-box helicase 19B	2	6.30682	6.46934	6.53178	6.07508	5.90073	6.06833	6.16803	6.03101	5.96616	6.21925	6.48708	6.24221
8766	RAB11A	RAB11A, member RAS oncogene family	2	7.76232	8.12571	7.94612	7.37207	7.14663	7.15647	7.62345	7.66102	7.32966	7.6075	7.96298	7.64083
25977	NECAP1	NECAP endocytosis associated 1	2	7.07644	6.86141	6.84756	6.27313	6.3947	6.30747	6.56332	6.57659	6.70374	6.75856	6.86339	6.66598
2000	ELF4	E74 like ETS transcription factor 4	2	7.13879	7.39895	7.45425	6.84754	6.49266	6.45913	6.42399	6.58811	6.67397	7.13047	6.92768	6.84299
11040	PIM2	Pim-2 proto-oncogene, serine/threonine kinase	2	8.9796	8.9953	8.97466	8.437	7.98532	8.25952	7.80328	8.06461	8.39016	8.93331	8.32547	8.62675
2585	GALK2	galactokinase 2	2	6.3558	6.31809	6.66334	5.98928	5.35762	5.48939	5.58789	5.70763	5.74122	6.16229	5.93395	6.1228
144402	CPNE8	copine 8	2	5.64705	6.57971	7.00632	5.38224	5.20085	5.37819	4.98997	5.61733	5.68071	5.70204	6.30362	6.59128
79139	DERL1	derlin 1	2	8.19926	8.40563	8.55924	7.98226	7.95725	7.89307	8.02391	8.12309	8.25739	8.30537	8.27729	8.37086
80196	RNF34	ring finger protein 34	2	8.19497	8.11842	8.19054	7.79495	7.76253	7.64975	7.67174	7.91543	7.85231	8.27084	7.98592	7.84658
11262	SP140	SP140 nuclear body protein	2	6.78882	7.33104	7.59018	5.66834	6.35875	6.67522	5.86962	6.79548	6.96955	6.85958	6.95219	6.99134
55312	RFK	riboflavin kinase	2	5.83978	6.27224	6.3021	4.8125	5.27193	4.44456	5.44659	5.63736	4.50433	5.929	6.04585	5.56969
64854	USP46	ubiquitin specific peptidase 46	2	5.10888	6.2197	6.75979	4.19113	4.49925	4.86106	4.69547	4.6321	4.54661	5.46198	5.70964	6.02652
387882	C12orf75	chromosome 12 open reading frame 75	2	5.20426	7.13776	7.76783	4.7368	6.1372	6.16845	4.65459	6.40554	6.29013	6.19358	6.92422	7.28147
11270	NRM	nurim (nuclear envelope membrane protein)	2	7.46803	7.96559	8.09357	7.07693	7.40327	7.26351	7.15328	7.54349	7.27711	7.98174	7.83294	7.74836
896	CCND3	cyclin D3	2	8.67064	8.73551	8.58091	8.30019	8.1663	7.86934	8.48819	8.35176	7.9497	9.13737	8.53232	8.22804
143888	KDELC2	KDEL motif containing 2	2	5.85652	6.29765	6.25925	5.25592	5.22415	5.1365	5.08398	5.80843	4.6985	6.26804	6.12364	5.85381
5008	OSM	oncostatin M	2	5.3484	6.14523	6.02484	4.37348	4.55022	5.13015	4.55255	5.59827	4.44091	5.89331	5.82045	5.52627
10602	CDC42EP3	CDC42 effector protein 3	2	6.40133	6.21425	6.89788	6.11244	5.23516	6.30557	6.15285	5.62029	6.14546	6.52865	5.99711	6.89128
54918	CMTM6	CKLF like MARVEL transmembrane domain containing 6	2	6.99428	7.10345	7.17904	6.40161	6.26913	6.65647	6.59924	6.6289	6.3782	7.0918	6.94718	7.01432
1063	CENPF	centromere protein F	2	6.1142	7.85404	7.40105	5.12703	6.75027	5.65598	4.92764	6.8801	4.56526	7.07216	7.5603	7.07957
84243	ZDHHC18	zinc finger DHHC-type containing 18	2	8.62267	8.45817	8.76706	8.41295	8.18335	8.39924	8.40701	8.18216	8.16013	8.79337	8.41981	8.7685
382	ARF6	ADP ribosylation factor 6	2	8.66236	8.94176	9.0539	8.49985	8.76061	8.74251	8.46527	8.72472	8.53045	8.92084	8.95732	8.93024
134266	GRPEL2	GrpE like 2, mitochondrial	2	7.32173	7.11661	7.31265	6.85497	6.82232	6.57298	6.52901	6.91366	6.44164	7.36738	7.22567	6.98181
3001	GZMA	granzyme A	2	4.00505	5.98881	7.77178	2.19965	2.26505	3.08997	2.01323	2.60187	2.87707	4.3509	6.22405	4.90547
6352	CCL5	C-C motif chemokine ligand 5	2	8.96346	9.76951	11.0242	7.18455	7.10934	9.38405	6.70388	7.29042	9.3317	7.46746	9.14021	10.6203
55028	C17orf80	chromosome 17 open reading frame 80	2	6.27254	6.03242	6.02455	5.82714	5.84483	5.55356	5.63691	5.87208	5.72749	5.84656	6.02544	5.99971
23258	DENND5A	DENN domain containing 5A	2	5.86261	5.74966	5.46259	5.41322	4.63094	4.82881	5.01314	4.87354	4.60269	5.24852	5.58559	5.50202
56954	NIT2	nitrilase family member 2	2	7.18188	7.06299	6.90087	6.58281	6.66783	6.33614	6.59342	6.96872	6.28437	6.78751	7.15333	6.74123
93621	MRFAP1	Morf4 family associated protein 1	2	7.99024	7.98636	8.03909	7.67432	7.73467	7.59008	7.71846	7.84124	7.69986	7.80824	8.06274	7.90607
5347	PLK1	polo like kinase 1	2	7.11306	8.5818	8.33954	5.68327	7.55799	6.48794	5.18458	7.51803	5.63661	7.61876	8.15171	7.5299
58190	CTDSP1	CTD small phosphatase 1	2	6.56419	6.81398	6.50091	5.75842	5.91576	6.07689	5.54045	5.81189	5.57492	6.3979	6.12122	6.33457
2014	EMP3	epithelial membrane protein 3	2	10.5478	10.6935	10.8793	10.3769	10.0877	10.3418	10.3092	9.95342	9.90651	10.5005	10.312	10.4869
5269	SERPINB6	serpin family B member 6	2	7.19113	6.68261	6.74557	6.52501	6.12836	5.79679	6.28587	6.10124	5.31643	6.86232	6.74688	6.98314
113802	HENMT1	HEN1 methyltransferase homolog 1	2	6.09895	6.40153	6.07631	5.0643	5.40952	5.25299	5.09803	5.40891	5.07847	5.86182	6.3748	5.89043
10578	GNLY	granulysin	2	7.63652	8.05534	9.18198	2.76364	3.54299	5.59029	3.32192	3.13023	4.48078	5.93688	7.30043	7.20321
5551	PRF1	perforin 1	2	5.75129	6.31899	7.07254	4.76521	5.34943	5.28533	4.82548	4.90778	5.0954	5.17111	6.17789	6.75386
26610	ELP4	elongator acetyltransferase complex subunit 4	2	6.47139	6.30809	6.33588	5.91303	5.85857	6.07303	5.81246	6.30345	5.84914	6.28733	6.35436	6.34962
9477	MED20	mediator complex subunit 20	2	4.88451	4.90004	4.94518	4.43225	3.50044	4.19723	3.22237	4.38316	2.57857	4.92101	4.75348	4.52333
8634	RTCA	RNA 3'-terminal phosphate cyclase	2	6.98836	7.12652	7.49783	6.66789	6.12496	6.4894	6.18562	6.87808	6.71551	7.07269	6.98565	6.94986
3428	IFI16	interferon gamma inducible protein 16	2	9.85387	10.0992	10.1777	9.54222	9.44762	9.38296	9.36452	9.81824	9.35753	9.75411	9.71916	9.67969
63901	FAM111A	family with sequence similarity 111 member A	2	8.91907	9.2037	9.24363	8.30608	8.30241	8.34437	7.73877	8.68204	7.98045	8.78968	8.76996	8.47229
55796	MBNL3	muscleblind like splicing regulator 3	2	7.29145	7.24123	7.33355	6.48573	6.3162	6.02566	6.4797	6.88644	5.60612	7.12098	6.88668	6.68031
2177	FANCD2	Fanconi anemia complementation group D2	3	5.24035	6.22288	5.92751	5.78559	6.41599	5.39458	5.80798	6.86646	5.56854	7.58808	7.42758	7.07188
86	ACTL6A	actin like 6A	3	5.07649	5.50478	5.4384	5.36038	5.55644	5.03219	5.16001	6.07164	5.28035	6.36628	6.5245	6.14545
57696	DDX55	DEAD-box helicase 55	3	5.82209	5.9701	5.76393	6.04302	6.23874	5.29988	5.79442	6.53918	5.55374	6.68806	6.90377	6.59258
54920	DUS2	dihydrouridine synthase 2	3	5.24006	5.15833	5.43223	5.32478	5.47755	4.82244	5.45746	5.38927	5.14406	6.08797	5.95696	5.87626
22809	ATF5	activating transcription factor 5	3	4.72349	3.91911	4.9222	4.69902	4.65682	3.86031	4.92455	5.1321	4.37362	5.99883	6.351	5.79917
56052	ALG1	ALG1, chitobiosyldiphosphodolichol beta-mannosyltransferase	3	4.95129	5.10537	5.15447	5.03104	5.4942	4.45392	5.03062	5.73578	4.97152	6.51803	6.40752	6.03058
51099	ABHD5	abhydrolase domain containing 5	3	4.06279	3.87459	4.2643	3.79434	4.07223	3.65897	3.80565	4.11855	3.95472	5.08773	4.89804	4.79171
142940	TRUB1	TruB pseudouridine synthase family member 1	3	6.42139	6.48699	6.33051	6.41166	6.57669	5.95781	6.40954	6.66427	6.06755	6.7561	7.041	6.6764
23729	SHPK	sedoheptulokinase	3	5.2236	4.79902	4.84894	5.08524	5.00481	4.48997	5.19367	5.05154	4.64089	5.68335	5.57728	5.66402
9016	SLC25A14	solute carrier family 25 member 14	3	4.38066	4.23869	4.51396	4.03628	4.56753	4.13325	4.30882	4.67904	4.37276	5.21791	5.1774	5.15679
10352	WARS2	tryptophanyl tRNA synthetase 2, mitochondrial	3	5.40029	5.92022	5.73632	5.48153	6.13656	5.20501	5.87367	6.26726	5.84535	6.88245	7.007	6.81148
24140	FTSJ1	FtsJ RNA methyltransferase homolog 1 (E. coli)	3	7.26892	7.40076	7.30576	7.46498	7.54694	7.11723	7.64821	7.69855	7.49935	8.34449	8.23774	8.00523
23463	ICMT	isoprenylcysteine carboxyl methyltransferase	3	7.22373	7.29108	7.39845	7.11692	7.51637	7.09788	7.46933	7.87514	7.44551	8.55698	8.44474	8.2615
54974	THG1L	tRNA-histidine guanylyltransferase 1 like	3	6.1635	6.22625	6.1248	6.22485	6.40412	5.62259	6.26291	6.80855	6.2053	7.3053	7.47756	7.04871
124808	CCDC43	coiled-coil domain containing 43	3	6.39907	6.39711	6.63485	6.47979	6.52633	5.98634	6.63905	6.7614	6.57083	7.14459	7.192	6.97721
5306	PITPNA	phosphatidylinositol transfer protein alpha	3	6.80817	6.90431	7.14991	6.7987	7.04427	6.49941	7.04854	7.20327	7.03122	7.52324	7.41134	7.44968
643155	SMIM15	small integral membrane protein 15	3	5.59434	6.33128	6.59145	5.80486	6.37125	6.09022	6.13252	6.86667	6.5149	6.96206	7.08298	6.91016
51260	PBDC1	polysaccharide biosynthesis domain containing 1	3	6.41073	6.17633	6.50508	6.39677	6.41839	6.24988	6.76696	6.7342	6.47725	7.17048	7.05174	6.76633
10200	MPHOSPH6	M-phase phosphoprotein 6	3	5.12339	5.54705	5.5505	5.31055	5.45992	5.03236	5.42798	5.95597	5.29884	6.19693	6.4801	5.96726
283578	TMED8	transmembrane p24 trafficking protein family member 8	3	5.87449	6.24107	5.95084	6.06539	6.28961	5.24068	6.13315	6.51797	5.48066	6.94958	6.78732	6.52805
79154	DHRS11	dehydrogenase/reductase 11	3	3.60411	3.89096	4.30682	4.22353	4.09299	3.24019	4.45082	4.48881	3.87902	5.58491	5.36719	5.50897
1743	DLST	dihydrolipoamide S-succinyltransferase	3	6.67358	6.9455	7.121	6.90227	7.02681	6.55601	6.9591	7.24589	6.84968	7.66675	7.76269	7.49166
5277	PIGA	phosphatidylinositol glycan anchor biosynthesis class A	3	5.98073	6.33132	6.55098	5.89308	6.28167	5.84702	5.82554	6.33616	6.3605	6.69741	6.83234	6.84229
995	CDC25C	cell division cycle 25C	3	3.27499	4.4067	4.4428	3.70396	4.40123	2.90273	3.07856	4.46691	4.01958	5.20795	5.88879	5.08837
3833	KIFC1	kinesin family member C1	3	5.27645	6.05616	5.86415	5.32745	5.99885	5.29905	5.26403	6.04053	5.90766	6.41057	6.57653	6.52044
1967	EIF2B1	eukaryotic translation initiation factor 2B subunit alpha	3	7.64243	7.64852	7.64259	7.73804	7.71504	7.27299	7.57857	7.81773	7.70353	8.07655	8.15035	8.00561
119392	SFR1	SWI5 dependent homologous recombination repair protein 1	3	5.76899	5.75617	5.7844	6.0457	6.16752	5.0043	5.41039	6.29107	6.22957	6.7923	7.25629	6.74215
55795	PCID2	PCI domain containing 2	3	6.80385	6.94995	6.86669	6.70895	6.63879	6.70706	6.61612	7.01717	6.83669	7.06009	7.15543	6.95999
81542	TMX1	thioredoxin related transmembrane protein 1	3	8.14015	8.40127	8.13623	8.03632	7.97375	7.5236	7.98385	8.59033	8.0078	8.58387	8.67581	8.52006
55215	FANCI	Fanconi anemia complementation group I	3	4.3446	5.87154	5.64033	4.87252	5.2504	4.51552	4.43376	6.58196	5.21382	6.64378	6.95605	6.43705
23172	FAM175B	family with sequence similarity 175 member B	3	7.26796	7.30916	7.51072	7.32873	7.09221	7.33599	7.21646	7.4975	7.48184	7.79198	7.68253	7.76192
5711	PSMD5	proteasome 26S subunit, non-ATPase 5	3	6.3687	6.44771	6.76749	6.36751	5.76969	6.34701	6.30555	6.95859	6.78026	6.8979	7.07195	7.1071
153339	TMEM167A	transmembrane protein 167A	3	7.16363	7.56287	7.44442	7.28538	6.98961	6.52223	7.14908	7.97786	7.19355	7.9381	7.98035	7.99918
3842	TNPO1	transportin 1	3	7.21745	6.97283	7.24326	7.15843	7.00794	6.64901	6.92814	7.76729	7.1682	7.86705	7.83645	7.86146
84928	TMEM209	transmembrane protein 209	3	7.51285	7.48829	7.56648	7.29255	7.30516	6.72882	7.43011	8.00735	7.59841	7.92692	8.05589	8.17274
51263	MRPL30	mitochondrial ribosomal protein L30	3	6.32402	6.16748	6.50025	6.05006	6.07042	5.89039	5.97939	6.86932	6.55886	7.3119	7.07073	6.91032
7327	UBE2G2	ubiquitin conjugating enzyme E2 G2	3	7.13745	6.98585	7.16799	6.96203	6.89732	6.48583	6.94613	7.39383	6.89388	7.66748	7.47435	7.41241
23169	SLC35D1	solute carrier family 35 member D1	3	6.59207	6.95901	6.99625	6.50835	6.71485	6.63957	6.29165	7.17575	6.99292	6.83981	7.41622	7.34409
10617	STAMBP	STAM binding protein	3	7.02796	7.04317	6.96565	6.86257	6.75311	6.63509	6.40114	7.41279	7.05284	7.51658	7.6601	7.55972
8697	CDC23	cell division cycle 23	3	6.77937	6.77887	6.86822	6.69724	6.62381	6.25421	6.46809	7.28576	6.76853	7.77798	7.82627	7.44621
83930	STARD3NL	STARD3 N-terminal like	3	5.72552	6.10363	5.79748	5.6985	6.01301	5.52018	5.57258	6.25668	5.86742	6.22374	6.70758	6.42062
54556	ING3	inhibitor of growth family member 3	3	5.29342	5.51663	5.62761	5.36572	5.30953	5.19551	4.92861	5.75876	5.45386	5.96808	6.37481	6.01162
6185	RPN2	ribophorin II	3	9.48819	9.4497	9.45818	9.49877	9.39975	9.24458	9.42936	9.53393	9.33543	9.60987	9.64553	9.77224
253558	LCLAT1	lysocardiolipin acyltransferase 1	3	8.17864	8.33989	8.47245	8.07731	8.10467	7.95765	7.80881	8.63765	8.02249	8.74107	8.83862	8.8942
64710	NUCKS1	nuclear casein kinase and cyclin dependent kinase substrate 1	3	7.38869	7.66083	7.54444	7.28501	7.46057	7.24335	7.14013	7.80933	7.26443	7.82992	7.92406	7.80306
1635	DCTD	dCMP deaminase	3	6.54285	6.42472	6.43255	6.56016	5.87562	6.0443	6.23764	6.94609	6.10073	7.38471	7.48871	7.08111
91687	CENPL	centromere protein L	3	5.15596	5.39424	5.58852	4.93409	5.13711	4.76424	4.26378	5.92348	4.87657	6.42837	6.39954	6.07612
55308	DDX19A	DEAD-box helicase 19A	3	5.99419	6.22236	5.92765	6.14339	6.06563	5.88704	6.05886	6.54212	6.12835	6.51568	6.8759	6.55686
411	ARSB	arylsulfatase B	3	6.00083	6.19916	6.39031	6.28622	5.89131	6.37068	6.15905	6.58259	6.67776	6.85244	6.88264	7.71003
5889	RAD51C	RAD51 paralog C	3	7.14916	7.67745	7.33667	7.16779	7.32474	7.50447	7.36134	8.09821	7.7017	8.40346	8.5593	8.65905
7531	YWHAE	tyrosine 3-monooxygenase/tryptophan 5-monooxygenase activation protein epsilon	3	8.17198	8.45619	8.39386	8.02274	8.24608	8.42051	8.21728	8.77796	8.61073	9.26041	9.15668	9.12313
79607	FAM118B	family with sequence similarity 118 member B	3	5.39731	5.55137	5.54087	5.44851	5.20609	5.47907	5.55066	5.75575	5.68546	6.30927	6.15719	6.13525
8883	NAE1	NEDD8 activating enzyme E1 subunit 1	3	5.92692	6.11686	5.68102	5.95221	5.95861	5.713	5.71472	6.54379	5.94246	6.67272	6.65533	6.34961
2990	GUSB	glucuronidase beta	3	5.76149	5.82518	5.88727	5.7965	5.64499	5.87134	5.77189	6.12735	6.01339	6.3873	6.1133	6.1814
4076	CAPRIN1	cell cycle associated protein 1	3	9.55803	9.70603	9.70306	9.68936	9.66965	9.56942	9.6503	10.0324	9.68733	9.93089	10.0014	10.0186
4841	NONO	non-POU domain containing, octamer-binding	3	8.83982	8.98735	8.82851	8.9604	8.99102	8.74806	8.89058	9.21121	8.91937	9.21848	9.22927	9.1752
23511	NUP188	nucleoporin 188	3	6.73539	6.88675	6.89641	6.90814	6.65256	6.53905	6.81826	7.39327	7.07172	7.68769	7.44633	7.50755
54811	ZNF562	zinc finger protein 562	3	5.74434	6.09581	6.07383	6.15022	5.54234	5.77295	5.82558	6.47869	5.97625	6.74209	6.69078	6.95683
23279	NUP160	nucleoporin 160	3	7.17841	7.08384	7.16172	7.01692	7.17958	6.93399	7.04891	7.60138	7.38136	8.12533	7.87373	7.59969
10146	G3BP1	G3BP stress granule assembly factor 1	3	8.77862	8.92684	8.78349	8.77688	8.96331	8.56002	8.80197	9.23441	8.91597	9.41177	9.33585	9.28691
27085	MTBP	MDM2 binding protein	3	5.7187	5.74153	5.51921	5.34258	5.69741	4.98661	5.71457	6.54914	5.81872	6.70642	6.62697	6.76832
23310	NCAPD3	non-SMC condensin II complex subunit D3	3	6.61537	6.98187	6.83709	6.53158	6.9533	6.67102	6.47595	7.49422	6.92986	7.55783	7.58299	7.497
6634	SNRPD3	small nuclear ribonucleoprotein D3 polypeptide	3	8.56393	8.77166	8.86444	8.36044	8.42244	8.37253	8.45346	9.58232	8.93509	9.76459	10.0346	9.671
10920	COPS8	COP9 signalosome subunit 8	3	7.72223	7.52585	7.72897	7.49318	7.76832	7.43895	7.42679	8.19673	7.83997	8.23545	8.53818	8.29381
1678	TIMM8A	translocase of inner mitochondrial membrane 8 homolog A (yeast)	3	5.50004	4.74346	4.85029	5.24153	5.25323	4.6226	5.25613	6.25377	4.97104	7.03355	6.75209	6.63885
1798	DPAGT1	dolichyl-phosphate N-acetylglucosaminephosphotransferase 1	3	7.67088	7.32047	7.4702	7.25661	6.93695	7.19192	7.68714	7.53545	7.3075	8.45979	8.33452	8.0727
79135	APOO	apolipoprotein O	3	5.34044	5.16043	5.049	4.75656	4.7208	4.52493	5.17277	5.30373	4.91314	6.04017	6.11289	5.86192
3187	HNRNPH1	heterogeneous nuclear ribonucleoprotein H1 (H)	3	9.4151	9.60239	9.4547	9.13522	9.32079	9.24472	9.28485	9.72266	9.40046	9.93626	10.0452	9.84385
89944	GLB1L2	galactosidase beta 1 like 2	3	4.8049	4.43925	4.30311	4.49612	4.40171	4.22727	4.47304	4.75923	4.3142	5.45076	5.79944	5.1039
5096	PCCB	propionyl-CoA carboxylase beta subunit	3	6.11725	6.28831	5.99402	5.85227	6.26918	6.00602	5.96431	6.59222	6.14679	7.01807	7.05236	7.01647
55254	TMEM39A	transmembrane protein 39A	3	7.02893	7.05964	6.91845	6.67527	6.82683	6.90535	6.66307	7.18042	6.94874	7.442	7.59162	7.50041
6341	SCO1	SCO1, cytochrome c oxidase assembly protein	3	7.39321	7.12823	6.87428	7.10749	6.9799	6.9471	7.06878	7.44363	6.9476	7.9379	7.68548	7.60146
59067	IL21	interleukin 21	3	3.85866	3.87754	3.76091	3.26102	3.75687	3.55133	3.18626	4.80637	3.44125	6.29215	5.4565	6.13174
166968	MIER3	MIER family member 3	3	5.70008	5.69318	5.65963	5.5205	5.54199	5.54184	5.34521	6.04617	5.51328	5.94982	6.26774	6.10818
51524	TMEM138	transmembrane protein 138	3	8.86017	8.82157	8.97742	8.62852	8.72957	8.45533	8.9348	9.01338	8.81935	9.37661	9.43089	9.31374
7555	CNBP	CCHC-type zinc finger nucleic acid binding protein	3	9.33943	9.34795	9.35563	9.14657	9.24278	9.00863	9.32103	9.42282	9.28854	9.59484	9.67834	9.52702
57645	POGK	pogo transposable element with KRAB domain	3	5.07042	4.80808	5.04365	4.61819	4.88371	4.46701	4.99326	5.18391	4.91231	5.66971	5.64733	5.40385
1622	DBI	diazepam binding inhibitor, acyl-CoA binding protein	3	6.92668	7.16911	7.13722	6.67533	7.22791	6.60277	7.18322	7.59228	7.18816	7.79303	8.01212	7.74706
23741	EID1	EP300 interacting inhibitor of differentiation 1	3	7.71009	8.03234	7.8538	7.49895	8.06308	7.37913	7.79283	8.27612	8.1117	8.1186	8.61841	8.59109
84881	RPUSD4	RNA pseudouridylate synthase domain containing 4	3	5.71581	5.88684	5.7265	5.56432	5.82954	5.12782	6.05374	5.98729	5.50946	6.44171	6.30031	6.25338
79868	ALG13	ALG13, UDP-N-acetylglucosaminyltransferase subunit	3	6.89574	6.7464	7.18712	6.60333	6.77231	6.62873	7.07568	7.10836	6.89823	7.52998	7.70951	7.49411
10910	SUGT1	SGT1 homolog, MIS12 kinetochore complex assembly cochaperone	3	5.70746	5.86745	5.65884	5.54758	5.54833	5.33074	5.62308	6.10343	5.60254	5.9808	6.1795	6.20328
6902	TBCA	tubulin folding cofactor A	3	7.96276	7.41573	7.82946	7.51569	7.28903	7.50213	7.86279	7.93702	7.86304	8.45457	8.19462	8.22881
51094	ADIPOR1	adiponectin receptor 1	3	8.44893	8.41881	8.42213	8.09367	8.28726	8.23798	8.42125	8.6483	8.4222	8.83589	8.84184	8.70644
54534	MRPL50	mitochondrial ribosomal protein L50	3	6.0198	5.92226	6.20987	5.66383	5.61304	6.04648	5.86716	6.42491	6.34608	6.46157	7.03519	6.69011
5271	SERPINB8	serpin family B member 8	3	4.98602	5.89194	6.15074	4.40177	5.65111	5.89824	4.92424	6.21207	6.26033	5.96399	6.65909	6.84558
51318	MRPL35	mitochondrial ribosomal protein L35	3	7.59922	7.51616	7.34953	7.16991	7.22987	7.07629	7.61925	7.71543	7.44808	8.06687	8.00772	7.75967
9978	RBX1	ring-box 1	3	7.56195	7.8533	7.60252	7.25306	7.37028	7.37096	7.59571	8.01765	7.70641	8.17158	8.19142	7.89455
5885	RAD21	RAD21 cohesin complex component	3	7.56324	7.87821	8.00574	7.41776	7.65638	7.27147	7.48878	7.99624	7.75801	8.25257	8.19749	8.08184
9184	BUB3	BUB3, mitotic checkpoint protein	3	8.73968	8.9868	8.95715	8.53777	8.81793	8.55804	8.65351	9.06273	8.93453	9.29733	9.34921	9.12057
25847	ANAPC13	anaphase promoting complex subunit 13	3	6.12343	6.12442	6.07797	5.73389	5.53942	5.57006	5.99873	5.9983	6.09676	6.93744	6.87137	6.53909
25912	C1orf43	chromosome 1 open reading frame 43	3	7.40917	7.82803	7.774	7.33919	7.33755	7.24304	7.46943	7.71848	7.7951	7.91717	8.25756	8.12829
9025	RNF8	ring finger protein 8	3	6.83843	7.03432	6.78902	6.58542	6.54273	6.13895	6.94279	6.95923	6.58347	7.56954	7.57211	7.19391
10959	TMED2	transmembrane p24 trafficking protein 2	3	8.61867	8.83523	8.81854	8.74615	8.66515	8.60825	8.88477	8.99665	8.87002	9.07125	9.07054	9.00372
1070	CETN3	centrin 3	3	3.79045	4.30792	4.05441	3.82081	3.90881	3.65683	4.30958	4.77911	4.05104	4.81366	5.1095	4.33632
7419	VDAC3	voltage dependent anion channel 3	3	7.94364	8.68687	8.59587	8.07662	8.33687	7.88308	8.1256	8.93883	8.32513	8.86353	9.15459	8.86643
5356	PLRG1	pleiotropic regulator 1	3	6.99904	7.31423	7.53523	7.18309	7.05325	6.51506	7.22273	7.67474	7.26748	7.86901	7.81759	7.73415
54529	ASNSD1	asparagine synthetase domain containing 1	3	5.44524	5.86638	6.24134	5.84813	5.52789	5.3101	5.95883	6.50179	5.79414	6.35375	6.75535	6.64198
51441	YTHDF2	YTH N6-methyladenosine RNA binding protein 2	3	7.435	7.64836	7.63305	7.67623	7.36599	7.30424	7.67953	7.62975	7.45201	7.87105	7.87596	7.87681
5481	PPID	peptidylprolyl isomerase D	3	7.49648	7.79073	7.84021	7.7283	7.35732	7.50146	7.7925	7.77192	7.63305	8.07646	8.00519	7.93214
23098	SARM1	sterile alpha and TIR motif containing 1	3	4.40747	4.65949	4.57335	4.66418	4.30287	4.27878	4.76224	4.57311	4.64003	5.12594	4.76247	4.95001
22907	DHX30	DEAH-box helicase 30	3	6.27875	6.40207	6.41637	6.28216	6.01124	5.95708	6.38523	6.68516	6.27757	6.58335	6.47998	6.65386
65220	NADK	NAD kinase	3	6.50532	6.53712	6.4449	6.59177	6.29962	6.16037	6.6843	6.81302	6.37681	7.16788	6.77561	6.93206
201725	C4orf46	chromosome 4 open reading frame 46	3	5.84887	6.82046	6.79331	5.99205	6.04511	5.40228	6.68572	7.65095	6.28153	8.17159	8.01569	7.87953
2241	FER	FER tyrosine kinase	3	4.9908	4.48126	5.0155	5.08523	4.36178	4.63532	5.29633	5.00084	4.99462	5.57478	4.90877	5.38873
79598	CEP97	centrosomal protein 97	3	5.81962	6.19422	6.24182	5.64063	5.78245	5.80686	5.96876	6.56535	5.80842	6.77227	6.53547	6.57278
23760	PITPNB	phosphatidylinositol transfer protein beta	3	8.80544	8.92255	8.8486	8.7576	8.60865	8.59252	8.80554	9.27698	8.67466	9.17795	9.24596	9.22074
2965	GTF2H1	general transcription factor IIH subunit 1	3	7.24845	7.43188	7.41506	7.29975	6.88616	7.15972	7.38309	7.74252	7.52481	7.86775	7.72401	7.63195
6392	SDHD	succinate dehydrogenase complex subunit D	3	7.27921	7.46413	7.15688	7.21592	7.0517	6.98484	7.29545	7.52486	7.24237	7.6436	7.60807	7.22399
10001	MED6	mediator complex subunit 6	3	7.96075	8.07622	7.96569	7.90173	7.52029	7.78032	8.03081	8.21115	8.10895	8.33882	8.54685	8.36815
24145	PANX1	pannexin 1	3	5.04089	5.40815	5.30635	4.94352	4.81111	4.65207	5.38849	5.53575	5.62248	6.20556	5.98227	5.95893
26985	AP3M1	adaptor related protein complex 3 mu 1 subunit	3	8.17796	8.42127	8.23145	8.1825	8.09678	7.99254	8.35398	8.41054	8.29243	8.62212	8.52074	8.49078
54853	WDR55	WD repeat domain 55	3	6.19845	6.65558	6.29399	6.44411	6.47931	6.28147	6.32899	6.60675	6.75358	7.29809	6.87871	7.2175
9839	ZEB2	zinc finger E-box binding homeobox 2	3	3.89769	3.90795	4.11346	4.10597	2.81972	4.02231	4.12574	4.1071	4.93878	4.86324	4.95722	5.55336
5710	PSMD4	proteasome 26S subunit, non-ATPase 4	3	8.00961	8.45138	8.15859	8.05806	8.17175	8.06071	8.07699	8.61364	8.44768	8.75921	8.98503	8.82135
284695	ZNF326	zinc finger protein 326	3	5.7166	5.85652	5.70437	5.76651	5.47694	5.68116	5.69317	6.21413	5.95071	6.37839	6.69375	6.21158
598	BCL2L1	BCL2 like 1	3	5.66974	6.46018	6.52057	6.57778	6.01599	5.71167	6.12911	6.74903	6.61112	7.35493	7.30852	7.43186
29927	SEC61A1	Sec61 translocon alpha 1 subunit	3	6.78471	6.81261	6.81445	6.89791	6.56669	6.24352	6.84501	6.87646	6.88207	7.06167	7.10197	7.25432
91368	CDKN2AIPNL	CDKN2A interacting protein N-terminal like	3	7.71136	7.56287	7.47078	7.22468	7.11372	6.59136	7.32582	8.01643	7.62339	8.28602	8.3295	7.90086
51639	SF3B6	splicing factor 3b subunit 6	3	7.95345	7.95161	7.93761	7.58419	7.73128	7.41691	7.71167	8.25629	8.20675	8.52029	8.51185	8.27315
10483	SEC23B	Sec23 homolog B, coat complex II component	3	7.34513	7.5537	7.44168	7.25303	7.30228	6.97603	7.18908	7.83156	7.60782	8.01425	8.01108	7.76207
6732	SRPK1	SRSF protein kinase 1	3	5.43058	5.58027	5.59182	5.3546	5.27996	4.76278	5.30282	6.35249	5.9789	6.30339	6.31508	5.9688
9412	MED21	mediator complex subunit 21	3	5.69691	5.62451	5.96907	5.61139	5.35751	5.7567	5.70714	5.88598	5.97492	5.93292	5.98014	6.0438
80777	CYB5B	cytochrome b5 type B	3	7.33854	7.83205	7.69686	7.30609	7.38107	7.09111	7.38439	8.21926	7.80931	8.09408	8.4023	7.81372
5861	RAB1A	RAB1A, member RAS oncogene family	3	8.92156	8.95491	8.97738	8.80541	8.70412	8.84544	8.84204	8.99912	9.1297	9.0793	9.04339	9.08923
84191	FAM96A	family with sequence similarity 96 member A	3	6.73323	6.92868	6.72208	6.58198	6.54016	6.57994	6.74057	7.0729	7.00996	7.05323	7.09301	7.01532
4710	NDUFB4	NADH:ubiquinone oxidoreductase subunit B4	3	8.77205	8.7369	8.78534	8.59809	8.60735	8.45929	8.64484	8.90746	8.9678	8.9379	8.96239	8.76317
51538	ZCCHC17	zinc finger CCHC-type containing 17	3	6.34961	6.39644	6.66991	6.0985	6.16629	5.602	6.31552	6.82704	6.85065	6.81653	7.27521	6.57633
7385	UQCRC2	ubiquinol-cytochrome c reductase core protein II	3	9.62213	9.74	9.67075	9.51841	9.42214	9.33531	9.50502	9.8528	9.71477	9.84505	9.88228	9.64992
221443	OARD1	O-acyl-ADP-ribose deacylase 1	3	6.71815	6.69468	6.62706	6.49426	6.01629	6.12559	6.43593	6.66026	6.70232	7.03729	7.26971	6.65561
55101	ATP5SL	ATP5S like	3	8.5939	7.79946	8.07036	8.03482	7.49832	7.95477	8.29063	7.79332	8.14463	9.0589	8.18622	8.23636
51300	TIMMDC1	translocase of inner mitochondrial membrane domain containing 1	3	7.13944	6.96568	7.14505	6.48702	6.40146	6.61108	6.88376	7.42722	7.2997	7.57502	8.41869	7.87729
375	ARF1	ADP ribosylation factor 1	3	8.90382	8.90514	8.99038	8.68373	8.84956	8.8842	8.80886	8.9473	9.03918	9.10011	9.09037	9.10294
7979	SHFM1	split hand/foot malformation (ectrodactyly) type 1	3	8.61984	8.80116	8.66148	8.3725	8.58056	8.26052	8.43184	8.96361	8.7585	9.15681	9.26229	9.17949
5706	PSMC6	proteasome 26S subunit, ATPase 6	3	6.01863	6.28873	5.89356	5.38462	5.66328	5.04104	5.84678	6.43006	5.92546	7.05642	6.93297	6.7798
5092	PCBD1	pterin-4 alpha-carbinolamine dehydratase 1	3	5.30678	5.30858	5.3123	4.89228	5.10913	5.09424	5.21251	5.76248	5.67549	6.36594	6.41677	5.90422
58517	RBM25	RNA binding motif protein 25	3	6.38489	6.37471	6.25101	5.9863	6.35063	6.20668	6.20489	6.58118	6.4619	6.68784	6.84641	6.63691
10298	PAK4	p21 (RAC1) activated kinase 4	3	5.46849	5.19742	5.1616	5.28482	5.06837	5.11513	5.31005	5.26718	5.43773	5.69887	5.67624	5.65325
91942	NDUFAF2	NADH:ubiquinone oxidoreductase complex assembly factor 2	3	5.61462	5.48108	5.63605	4.99118	5.53998	4.9749	5.67866	6.32384	6.10751	6.44444	6.50187	6.33926
195827	AAED1	AhpC/TSA antioxidant enzyme domain containing 1	3	5.91974	5.68649	6.05506	5.82911	5.69229	5.72346	5.92935	6.20331	6.40408	6.11697	6.30428	6.39533
2960	GTF2E1	general transcription factor IIE subunit 1	3	6.60712	6.59511	6.5873	6.35745	6.59907	6.47532	6.45462	6.76822	6.72461	6.79752	6.79177	6.81629
509	ATP5C1	ATP synthase, H+ transporting, mitochondrial F1 complex, gamma polypeptide 1	3	8.16906	8.54715	8.44112	7.96387	8.55755	8.42407	8.13796	8.8786	8.88863	8.41057	9.05604	8.83604
84268	RPAIN	RPA interacting protein	3	6.87333	6.72757	6.25599	6.74233	6.6964	6.26529	6.76879	7.06697	6.70601	7.06485	7.22098	6.81854
8089	YEATS4	YEATS domain containing 4	3	7.56533	7.62647	7.47005	7.42942	7.59165	7.14829	7.4714	7.81811	7.6025	8.29502	8.31807	7.72778
9416	DDX23	DEAD-box helicase 23	3	7.58712	7.62797	7.69911	7.53332	7.59608	7.61419	7.55376	7.79947	7.85043	8.10245	8.07782	7.83248
466	ATF1	activating transcription factor 1	3	8.14244	7.98882	8.08926	8.10481	8.03284	7.86417	8.09517	8.23736	8.27211	8.50725	8.59392	8.27685
55151	TMEM38B	transmembrane protein 38B	3	4.81808	3.87627	3.54963	4.08979	3.89951	2.82994	4.35192	4.57356	4.09645	5.32533	5.11494	4.33114
84964	ALKBH6	alkB homolog 6	3	6.40262	6.45948	6.33158	5.91313	6.41761	5.67724	6.06588	6.62203	6.64114	6.73045	6.97666	6.74713
84950	PRPF38A	pre-mRNA processing factor 38A	3	8.10493	8.0901	8.01876	7.83814	8.20049	7.75094	8.02135	8.28963	8.07306	8.32724	8.47727	8.1533
64981	MRPL34	mitochondrial ribosomal protein L34	3	7.26074	7.40086	7.32261	7.09322	6.97149	7.29961	7.35629	7.2338	7.48743	7.78276	7.75726	7.37422
1827	RCAN1	regulator of calcineurin 1	3	5.64731	5.74266	5.58496	5.47085	5.44654	5.46743	5.8027	5.53985	6.09037	5.92363	6.00345	5.88257
51569	UFM1	ubiquitin fold modifier 1	3	7.1023	6.83064	6.99303	6.16214	6.63579	6.45237	7.02577	7.19679	6.94107	7.09516	7.31096	7.17785
57117	INTS12	integrator complex subunit 12	3	7.84032	7.84487	8.04147	7.42294	7.62112	7.4249	7.73301	7.93485	7.93237	7.76612	8.11488	7.91635
9588	PRDX6	peroxiredoxin 6	3	8.21161	8.02484	8.02924	8.12944	7.93038	7.94202	8.2617	8.17632	8.09679	8.24113	8.3034	8.16985
28978	TMEM14A	transmembrane protein 14A	3	5.30211	5.22091	5.34899	4.96722	4.75771	5.14681	5.39384	5.23522	5.44651	5.31994	5.64834	5.53416
7332	UBE2L3	ubiquitin conjugating enzyme E2 L3	3	9.55894	9.50971	9.68757	9.18446	9.50449	9.47501	9.60979	9.90589	9.68453	9.77005	9.99258	9.8177
378	ARF4	ADP ribosylation factor 4	3	8.51347	8.2893	8.2616	8.13096	8.30183	7.83384	8.48029	8.79225	8.50282	8.68944	8.75284	8.58419
51495	HACD3	3-hydroxyacyl-CoA dehydratase 3	3	7.78736	7.5168	7.61375	7.59555	7.67393	7.64189	7.92342	8.54588	7.65233	8.85579	8.71309	8.50458
9555	H2AFY	H2A histone family member Y	3	7.79656	8.10933	7.8285	7.87033	8.22963	7.82812	8.09301	8.65167	7.79237	8.72502	8.71414	8.50364
10635	RAD51AP1	RAD51 associated protein 1	3	3.88996	4.62536	4.36417	3.85193	4.63828	4.05807	4.43257	6.47092	4.39705	6.28718	6.51088	6.06396
11198	SUPT16H	SPT16 homolog, facilitates chromatin remodeling subunit	3	8.46759	8.46937	8.5496	8.48501	8.6709	8.40136	8.65681	9.22329	8.51425	9.44959	9.32124	9.20478
23595	ORC3	origin recognition complex subunit 3	3	7.10698	6.86059	7.18989	7.05595	7.07678	7.13864	7.29136	7.54375	7.31749	7.80596	7.60315	7.89039
30009	TBX21	T-box 21	3	5.16448	5.08017	5.33976	4.7617	5.23338	5.46406	5.30119	5.59598	5.59002	5.97172	5.6201	6.27833
5167	ENPP1	ectonucleotide pyrophosphatase/phosphodiesterase 1	3	3.62364	3.19978	3.55215	2.88022	3.39563	3.5232	3.67216	4.70314	3.70995	4.74353	5.15792	4.84563
28987	NOB1	NIN1/PSMD8 binding protein 1 homolog	3	7.67491	7.56046	7.58144	7.43024	7.71206	7.53101	7.75269	7.96492	7.60855	8.15113	8.24785	8.02105
7329	UBE2I	ubiquitin conjugating enzyme E2 I	3	7.5331	7.7428	7.60814	7.42135	7.73409	7.82978	7.78864	8.17029	7.83995	8.0722	8.29354	8.28323
246184	CDC26	cell division cycle 26	3	7.26581	7.04076	7.12199	7.17303	6.97393	7.23968	7.56543	7.84064	7.23176	7.8276	7.81388	7.59198
4712	NDUFB6	NADH:ubiquinone oxidoreductase subunit B6	3	5.73671	5.691	5.83119	5.50322	5.81949	5.92676	6.23408	6.62378	5.87139	6.50513	6.92417	6.71044
253782	CERS6	ceramide synthase 6	3	8.06096	7.76411	7.06608	8.00314	7.86076	7.34003	8.29858	8.05087	7.41399	8.44389	8.13951	8.1125
11014	KDELR2	KDEL endoplasmic reticulum protein retention receptor 2	3	8.3825	8.31898	8.18831	8.26546	8.40447	8.23677	8.74808	8.68717	8.34298	8.79648	8.75642	8.62683
56943	ENY2	ENY2, transcription and export complex 2 subunit	3	7.49239	7.48923	7.39227	7.33488	7.21728	7.4136	7.6547	8.01134	7.51917	8.05537	8.18941	7.98135
440145	MZT1	mitotic spindle organizing protein 1	3	6.46224	6.65043	6.30877	6.43445	6.62016	6.47141	6.64386	7.37435	6.45642	7.08654	7.29503	7.03419
84128	WDR75	WD repeat domain 75	3	9.08754	8.94111	8.62438	9.03261	8.90656	8.55965	9.22637	9.53809	8.9958	9.41845	9.46999	9.47182
55660	PRPF40A	pre-mRNA processing factor 40 homolog A	3	7.96702	7.90232	7.85285	7.88134	7.91157	7.91381	8.05023	8.28126	7.99179	8.19251	8.19065	8.10875
23322	RPGRIP1L	RPGRIP1 like	3	4.5959	4.29408	4.54102	4.26046	4.493	4.64604	4.67357	4.98347	4.70538	5.21043	5.10435	4.8571
3178	HNRNPA1	heterogeneous nuclear ribonucleoprotein A1	3	4.40345	4.31567	4.41341	4.12868	4.56978	4.52102	4.56184	4.94618	4.65133	5.1525	5.23162	4.82284
9275	BCL7B	BCL tumor suppressor 7B	3	7.02439	6.85627	6.92456	6.77712	7.03959	7.00169	7.03853	7.21359	7.08756	7.25544	7.36834	7.13652
65991	FUNDC2	FUN14 domain containing 2	3	7.49266	7.35298	7.30338	7.06967	7.41784	7.5703	7.58513	7.93582	7.79512	7.99146	8.25089	7.97345
64794	DDX31	DEAD-box helicase 31	3	4.99591	4.55675	4.60364	4.4704	4.89532	4.81184	5.17096	5.4331	5.10879	5.55549	5.24321	5.37992
8798	DYRK4	dual specificity tyrosine phosphorylation regulated kinase 4	3	5.07887	5.20314	5.28083	4.89678	5.06412	5.33835	5.33949	5.28835	5.37377	5.55767	5.82628	5.4561
55315	SLC29A3	solute carrier family 29 member 3	3	5.33819	4.80252	4.82027	4.80261	4.87844	5.06771	5.40732	5.04401	5.22752	5.68658	5.41251	5.40559
219541	MED19	mediator complex subunit 19	3	6.46188	6.03362	6.08941	5.94444	5.98873	6.0901	6.49508	6.26025	6.34586	6.61296	6.65543	6.76114
729993	SHISA9	shisa family member 9	3	4.55744	4.37516	4.26105	3.83207	4.1058	4.43071	4.78844	4.56483	4.51403	4.98772	4.63105	4.71203
8394	PIP5K1A	phosphatidylinositol-4-phosphate 5-kinase type 1 alpha	3	7.58497	7.75543	7.69931	7.51985	7.21996	7.01586	7.89238	8.35148	7.57659	7.89328	8.14444	8.03571
93487	MAPK1IP1L	mitogen-activated protein kinase 1 interacting protein 1 like	3	8.64656	8.71248	8.74509	8.67539	8.52345	8.71056	8.88801	8.89658	8.86062	8.79317	8.78935	8.85868
25994	HIGD1A	HIG1 hypoxia inducible domain family member 1A	3	5.71958	6.12164	6.48655	5.92486	6.18945	6.3406	6.47097	7.25593	6.96159	7.23852	7.65687	7.21352
87178	PNPT1	polyribonucleotide nucleotidyltransferase 1	3	6.75386	7.12405	7.00337	6.87989	7.1281	6.88265	7.44681	8.1603	7.6002	8.0584	8.20905	7.97838
6629	SNRPB2	small nuclear ribonucleoprotein polypeptide B2	3	7.44913	7.80472	7.72832	7.72166	7.86469	7.70874	8.14139	8.60759	8.18878	8.44399	8.78735	8.39835
25879	DCAF13	DDB1 and CUL4 associated factor 13	3	8.1968	8.5909	8.2617	8.53657	8.7186	8.0746	8.79259	9.48941	8.93349	9.45581	9.55788	9.23048
134430	WDR36	WD repeat domain 36	3	6.46837	6.60246	6.62316	6.95884	6.73769	6.31279	7.16311	7.6322	7.3849	7.96829	7.79352	7.65162
23658	LSM5	LSM5 homolog, U6 small nuclear RNA and mRNA degradation associated	3	4.25596	4.21963	3.91749	4.39471	3.9528	4.07886	4.67607	5.2109	4.7885	5.316	5.35863	5.13619
9128	PRPF4	pre-mRNA processing factor 4	3	6.41769	6.58951	6.25955	6.75516	6.42451	6.43123	7.0456	7.51795	6.95073	7.9566	7.88499	7.66809
8891	EIF2B3	eukaryotic translation initiation factor 2B subunit gamma	3	7.28566	7.45942	7.31904	7.46159	7.33423	7.25851	7.67266	7.98547	7.82454	8.16933	8.18687	8.16042
10269	ZMPSTE24	zinc metallopeptidase STE24	3	6.55164	6.92644	6.78259	6.78733	6.75865	6.71648	6.93633	7.54457	7.1886	7.59457	7.80401	7.60238
498	ATP5A1	ATP synthase, H+ transporting, mitochondrial F1 complex, alpha subunit 1, cardiac muscle	3	7.6453	8.30413	7.97578	8.00253	8.19406	7.98066	8.18215	8.52393	8.24604	8.56927	8.54361	8.50331
1738	DLD	dihydrolipoamide dehydrogenase	3	6.7535	7.38023	7.09758	6.89657	7.18889	6.83588	7.09188	7.73122	7.49525	7.73528	7.92001	7.73072
54332	GDAP1	ganglioside induced differentiation associated protein 1	3	3.52989	3.67815	3.61519	3.80994	3.4538	3.37759	3.86944	4.62165	4.04817	4.75902	4.80619	4.28547
85465	SELENOI	selenoprotein I	3	5.86688	6.2578	6.24857	6.30485	6.17441	5.92131	6.2768	7.14612	6.96366	7.67542	7.53597	7.4881
5701	PSMC2	proteasome 26S subunit, ATPase 2	3	8.7629	9.10991	8.95278	9.01693	9.0441	8.58216	9.05964	9.53977	9.39018	9.52717	9.71301	9.70247
3035	HARS	histidyl-tRNA synthetase	3	6.73132	6.75686	6.59016	6.88991	6.65652	6.50474	6.88769	7.0055	7.07954	7.16703	7.08633	7.13354
55361	PI4K2A	phosphatidylinositol 4-kinase type 2 alpha	3	5.93792	6.14842	6.57617	6.36132	6.11792	6.5565	6.46885	6.40669	6.80659	6.90448	6.96284	7.01528
5687	PSMA6	proteasome subunit alpha 6	3	6.74705	7.78033	7.61328	7.51984	7.79344	7.4611	7.7248	8.23876	8.05761	8.62074	8.85864	8.7012
23016	EXOSC7	exosome component 7	3	6.62604	6.47911	6.23957	7.00776	6.55161	6.14812	6.92665	6.99246	6.54096	7.34512	7.38808	7.0539
214	ALCAM	activated leukocyte cell adhesion molecule	3	5.07517	5.65892	5.40098	5.47381	5.64523	5.48066	5.73315	6.20403	5.90429	6.44266	6.79605	6.50031
2108	ETFA	electron transfer flavoprotein alpha subunit	3	7.14808	7.58131	7.15095	7.31074	7.50892	7.22293	7.4052	7.85873	7.47046	7.79685	8.11466	7.75051
29960	MRM2	mitochondrial rRNA methyltransferase 2	3	4.57488	5.00882	5.16663	5.22307	5.05929	5.11227	5.45385	6.15284	5.58917	6.66985	6.87772	6.23195
5690	PSMB2	proteasome subunit beta 2	3	8.00708	8.42598	8.43555	8.3408	8.47187	8.40593	8.62689	8.8673	8.69821	9.33047	9.37992	9.28864
3735	KARS	lysyl-tRNA synthetase	3	7.65691	7.86272	7.68706	7.86305	7.82363	7.70267	7.93128	8.02931	7.80613	8.37266	8.29516	8.08051
10666	CD226	CD226 molecule	3	6.36344	7.22295	7.63144	6.62266	7.32643	7.25742	6.9971	7.67981	7.46696	7.71776	8.06226	8.30048
10237	SLC35B1	solute carrier family 35 member B1	3	7.51888	7.52473	7.81465	7.61774	7.68353	7.5195	7.88974	8.05979	7.70336	8.34081	8.47615	8.39471
80218	NAA50	N(alpha)-acetyltransferase 50, NatE catalytic subunit	3	8.0573	8.20812	8.49345	8.34356	8.36072	8.1088	8.62636	8.98727	8.48412	9.49543	9.39991	9.34102
57476	GRAMD1B	GRAM domain containing 1B	3	4.30456	5.63928	5.63015	4.4219	5.62316	5.53266	4.93311	5.95388	5.69102	5.51329	6.1709	6.18971
10376	TUBA1B	tubulin alpha 1b	3	11.0464	11.5746	11.5352	11.3198	11.5756	11.4193	11.7413	11.9884	11.6186	12.5795	12.2911	12.1049
11102	RPP14	ribonuclease P/MRP subunit p14	3	4.47984	4.85773	4.80821	4.63697	4.94517	4.51429	5.22969	5.35507	5.01183	6.01891	5.98461	5.94867
11340	EXOSC8	exosome component 8	3	6.18176	6.67522	6.63437	6.31804	6.66465	6.10849	6.63928	7.30072	6.77547	7.65481	7.80729	7.5385
6717	SRI	sorcin	3	7.42632	7.42055	7.51013	7.52017	7.48318	7.17325	7.67796	7.87672	7.57824	8.25313	8.3754	8.18528
2395	FXN	frataxin	3	5.51553	5.57356	6.01112	5.83368	5.75186	5.59607	6.30474	6.52056	6.1859	7.41925	7.14144	6.87752
8872	CDC123	cell division cycle 123	3	8.35764	8.73852	8.66081	8.47955	8.54454	8.55417	8.74345	9.08718	8.7334	9.21454	9.32498	9.28184
8533	COPS3	COP9 signalosome subunit 3	3	8.54505	8.91918	8.63937	8.49123	8.80774	8.55045	8.87997	9.21497	8.72066	9.49823	9.39347	9.30329
79869	CPSF7	cleavage and polyadenylation specific factor 7	3	7.56695	7.52086	7.69793	7.56589	7.51498	7.63283	7.79823	7.8299	7.75649	8.00911	7.9313	7.95228
493856	CISD2	CDGSH iron sulfur domain 2	3	6.42257	6.77769	6.65193	6.56683	6.75804	6.30151	6.62162	7.35246	6.6441	7.3729	7.74576	7.39651
9319	TRIP13	thyroid hormone receptor interactor 13	3	3.99465	5.14937	5.14999	4.81985	5.09437	4.03298	4.883	6.53586	5.02109	7.28787	7.3668	6.88343
54927	CHCHD3	coiled-coil-helix-coiled-coil-helix domain containing 3	3	4.65775	5.32787	5.15627	5.15653	5.2548	4.65096	5.32188	5.9581	5.14006	6.55058	6.51733	6.16739
10042	HMGXB4	HMG-box containing 4	3	5.7325	6.08629	6.24682	5.93584	5.9916	5.88243	6.23831	6.80205	6.20161	6.89305	7.02502	6.92722
55787	TXLNG	taxilin gamma	3	5.87591	5.48175	5.83003	5.91374	5.37598	5.53207	6.00599	5.93422	5.86191	6.53353	6.17628	6.5197
4522	MTHFD1	methylenetetrahydrofolate dehydrogenase, cyclohydrolase and formyltetrahydrofolate synthetase 1	3	6.8297	7.55698	7.19698	7.23459	7.38443	6.84338	7.36153	8.26522	7.48057	8.75208	8.64715	8.31661
10007	GNPDA1	glucosamine-6-phosphate deaminase 1	3	5.5028	4.97947	4.86272	5.5772	4.89395	4.6416	5.77103	5.74068	5.08577	6.42357	6.2266	5.64284
10229	COQ7	coenzyme Q7, hydroxylase	3	5.59456	5.64182	5.41035	5.62815	5.18487	5.24632	6.01874	6.05028	5.79064	6.47553	6.72324	6.36327
2079	ERH	enhancer of rudimentary homolog (Drosophila)	3	6.95996	7.44809	7.45508	7.11084	7.30492	7.13174	7.72114	7.99403	7.83253	8.44189	8.58521	8.22197
29796	UQCR10	ubiquinol-cytochrome c reductase, complex III subunit X	3	6.28645	6.80354	6.56732	6.25593	6.58859	6.36674	6.65204	6.88117	6.80207	7.084	7.50922	7.20777
5705	PSMC5	proteasome 26S subunit, ATPase 5	3	6.75236	6.85097	6.77107	6.82587	6.74231	6.58697	7.12601	7.05493	7.03453	7.44242	7.5287	7.52349
128061	C1orf131	chromosome 1 open reading frame 131	3	4.49691	4.97255	4.78449	4.53815	4.75059	4.37779	5.03492	5.24933	4.96146	5.50894	6.16003	5.61069
10284	SAP18	Sin3A associated protein 18	3	8.49585	8.50853	8.47761	8.28392	8.43219	8.33481	8.58756	8.72465	8.5714	9.05047	8.93023	8.85659
3015	H2AFZ	H2A histone family member Z	3	8.31645	8.75263	8.51382	7.92542	8.6704	8.12678	8.54079	9.39106	8.61942	9.53631	9.78245	9.54163
54957	TXNL4B	thioredoxin like 4B	3	6.40081	6.41224	6.63695	6.25521	6.05364	5.77544	6.82827	7.37531	6.68481	8.03545	8.21548	7.83726
10944	C11orf58	chromosome 11 open reading frame 58	3	7.77438	7.9334	7.78408	7.77697	7.82659	7.54108	7.94594	8.30446	7.84469	8.29304	8.59551	8.39112
23788	MTCH2	mitochondrial carrier 2	3	9.14776	9.48772	9.36521	9.06439	9.21488	9.16379	9.52039	9.78619	9.39634	10.1592	10.0687	9.83656
6118	RPA2	replication protein A2	3	5.84484	5.74277	5.58786	5.72697	5.89323	5.87409	6.29789	6.44038	6.12985	7.25575	7.13061	7.09439
65260	COA7	cytochrome c oxidase assembly factor 7 (putative)	3	4.30939	4.98702	4.8726	4.08341	5.13289	4.98582	4.90812	5.75431	5.33918	6.39603	6.13655	5.97995
3419	IDH3A	isocitrate dehydrogenase 3 (NAD(+)) alpha	3	8.45932	8.43286	7.98498	8.39892	8.3421	8.11666	8.52875	8.9018	8.42695	9.2552	9.19829	8.97648
285381	DPH3	diphthamide biosynthesis 3	3	4.57613	4.4475	4.45636	4.3833	4.53607	4.12817	4.87796	5.0482	4.78161	5.53793	5.85334	5.56987
11103	KRR1	KRR1, small subunit processome component homolog	3	7.25097	7.0814	7.1215	7.23076	7.29481	6.94745	7.44633	7.60629	7.4385	7.90591	8.12998	7.88966
56942	CMC2	C-X9-C motif containing 2	3	6.50253	6.8955	6.7735	6.50002	6.73408	6.48475	6.93547	7.39854	7.22306	7.78843	8.15684	7.80583
5440	POLR2K	RNA polymerase II subunit K	3	6.72552	6.95455	6.83433	6.63779	6.78078	6.71715	7.06882	7.56222	7.40364	7.8736	8.15006	7.98431
326625	MMAB	methylmalonic aciduria (cobalamin deficiency) cblB type	3	5.70494	5.49394	5.3883	5.68206	5.48009	5.28823	5.8251	6.04182	5.87154	6.57659	6.65992	6.41743
23587	ELP5	elongator acetyltransferase complex subunit 5	3	6.43697	6.59717	6.14992	6.22539	6.57258	5.90631	6.62737	6.99517	6.68335	7.73316	7.52191	7.22034
57129	MRPL47	mitochondrial ribosomal protein L47	3	6.90056	6.9968	7.01801	6.99208	7.17363	7.04467	7.0424	7.48285	7.58027	7.66663	7.92394	7.80704
51202	DDX47	DEAD-box helicase 47	3	8.09149	8.08708	7.96572	8.18827	8.26458	7.95116	8.19248	8.5561	8.2826	8.61329	8.79779	8.53155
80273	GRPEL1	GrpE like 1, mitochondrial	3	6.80908	6.77361	6.78793	6.83292	6.93717	6.89425	7.11444	7.52045	7.31183	8.11714	7.93003	7.79351
79017	GGCT	gamma-glutamylcyclotransferase	3	6.21217	6.26478	6.03368	6.19015	6.44865	5.91847	6.53137	7.23788	6.83306	7.73131	7.80547	7.47304
401505	TOMM5	translocase of outer mitochondrial membrane 5	3	7.1445	7.08103	6.77237	7.03081	7.18778	7.00069	7.78394	8.1518	7.6028	8.69097	8.78739	8.09438
7353	UFD1L	ubiquitin fusion degradation 1 like (yeast)	3	8.03444	8.10147	8.17075	8.01909	8.19783	8.20631	8.2332	8.47222	8.33637	8.53609	8.59342	8.44972
54205	CYCS	cytochrome c, somatic	3	7.6139	7.81898	7.59382	7.60934	8.13106	7.6169	8.52542	8.90921	8.44983	9.08686	9.23122	9.09506
10289	EIF1B	eukaryotic translation initiation factor 1B	3	7.98536	7.92631	8.04601	7.98983	7.73603	8.14397	8.35548	8.556	8.41835	8.6594	8.91641	8.69261
124637	CYB5D1	cytochrome b5 domain containing 1	3	4.36332	4.17032	4.13489	4.42357	4.37513	4.25899	4.80597	4.77878	5.24304	5.66328	5.38763	5.74812
27429	HTRA2	HtrA serine peptidase 2	3	7.52847	7.44967	7.38588	7.54287	7.46924	7.4336	7.74106	7.86948	7.86081	8.09446	8.27764	8.06292
5691	PSMB3	proteasome subunit beta 3	3	7.803	8.20214	8.11128	8.08821	8.2392	8.14575	8.3913	8.52978	8.51763	8.91828	8.95179	8.7358
8683	SRSF9	serine and arginine rich splicing factor 9	3	6.61434	6.80561	6.82367	6.79742	6.89012	6.83189	7.06641	7.26861	7.2187	7.55086	7.58752	7.41941
78996	C7orf49	chromosome 7 open reading frame 49	3	6.01303	6.1636	6.43659	6.36777	6.37627	6.44528	6.61445	7.00351	7.08439	7.57216	7.62743	7.57941
81892	SLIRP	SRA stem-loop interacting RNA binding protein	3	7.15853	7.1905	6.95044	7.36192	7.29479	7.06283	7.97461	7.94411	7.70918	8.69567	8.53661	8.37755
30968	STOML2	stomatin like 2	3	7.52388	7.76675	7.63332	7.91028	7.92714	7.77959	8.3567	8.45205	8.21957	9.26569	9.18394	8.9414
55052	MRPL20	mitochondrial ribosomal protein L20	3	7.90156	8.0192	8.00395	8.09831	8.18636	8.0842	8.43732	8.65971	8.30074	8.99322	9.07055	8.69882
441531	PGAM4	phosphoglycerate mutase family member 4	3	4.11549	4.05248	4.20272	4.17396	4.28728	4.21464	4.79059	4.62185	4.52403	5.4005	5.15002	5.11494
7019	TFAM	transcription factor A, mitochondrial	3	7.59637	7.74079	7.64589	7.77066	7.99309	7.61833	8.21843	8.46231	7.97742	8.85108	8.92768	8.63203
55239	OGFOD1	2-oxoglutarate and iron dependent oxygenase domain containing 1	3	7.92977	7.88402	7.9661	7.91217	7.94704	7.53287	8.19737	8.6674	8.21021	8.58583	8.61552	8.46157
5515	PPP2CA	protein phosphatase 2 catalytic subunit alpha	3	8.68094	8.78086	8.95347	8.72433	8.73079	8.63919	8.88999	9.22419	9.14212	9.35448	9.31815	9.30726
4361	MRE11A	MRE11 homolog A, double strand break repair nuclease	3	6.14123	6.12562	6.62941	6.06442	6.39015	5.94627	6.32991	6.98931	6.77908	6.87731	7.01957	6.9614
5718	PSMD12	proteasome 26S subunit, non-ATPase 12	3	6.8297	6.6092	6.76308	6.70989	6.75367	6.42737	6.9744	7.23641	6.82759	7.51931	7.33849	7.32778
4528	MTIF2	mitochondrial translational initiation factor 2	3	6.30411	6.35868	6.61293	6.23975	6.53071	6.11512	6.80816	7.33311	6.76806	7.59403	7.56048	7.40873
10576	CCT2	chaperonin containing TCP1 subunit 2	3	8.28118	8.0275	8.12061	8.19337	8.38729	7.86461	8.55623	9.00633	8.55155	9.19335	9.20871	9.06779
529	ATP6V1E1	ATPase H+ transporting V1 subunit E1	3	7.16135	7.21146	7.37214	7.07507	7.25351	7.24168	7.30628	7.73417	7.51944	7.64498	7.85328	7.78087
150274	HSCB	HscB mitochondrial iron-sulfur cluster cochaperone	3	4.6722	4.47303	4.34045	4.59837	4.56264	4.18739	4.81561	5.11537	4.61637	5.23767	5.19108	5.0807
140609	NEK7	NIMA related kinase 7	3	7.42509	7.61161	7.83832	7.50068	7.73787	7.66248	7.62731	8.45649	8.08485	7.95668	8.28343	8.21565
113444	SMIM12	small integral membrane protein 12	3	7.80282	7.6699	7.73608	7.88017	7.73412	7.6289	8.08861	7.98984	7.85281	8.25692	7.96106	7.95302
10197	PSME3	proteasome activator subunit 3	3	7.32959	7.45532	7.51837	7.51316	7.71294	7.50193	7.82247	8.34508	8.04476	8.52602	8.32995	8.2595
152519	NIPAL1	NIPA like domain containing 1	3	4.07828	3.92996	3.68834	4.19139	4.67939	3.71319	4.62493	5.88844	4.82931	5.85977	5.56708	5.1249
506	ATP5B	ATP synthase, H+ transporting, mitochondrial F1 complex, beta polypeptide	3	9.82889	10.1441	10.1003	10.0705	10.1129	9.85149	10.2388	10.3027	10.134	10.6557	10.5966	10.4392
5692	PSMB4	proteasome subunit beta 4	3	8.18913	8.41459	8.54548	8.37094	8.34562	8.28453	8.57392	8.51898	8.65696	9.02481	9.07199	8.94971
92400	RBM18	RNA binding motif protein 18	3	7.12806	7.34001	7.43487	7.22436	7.27732	6.99362	7.33806	7.68666	7.68449	7.79854	8.07643	7.89477
5110	PCMT1	protein-L-isoaspartate (D-aspartate) O-methyltransferase	3	5.88335	6.19473	6.1965	5.98015	6.05031	5.67957	6.31327	6.4742	6.33468	6.73321	6.86257	6.59177
10480	EIF3M	eukaryotic translation initiation factor 3 subunit M	3	7.99835	8.29918	8.16462	8.24636	8.36735	7.83423	8.32017	8.72325	8.24358	8.73493	9.04123	8.59446
4520	MTF1	metal regulatory transcription factor 1	3	7.02201	7.23187	7.33328	7.22699	7.20053	6.99932	7.27571	7.36025	7.33106	7.57031	7.48365	7.67218
526	ATP6V1B2	ATPase H+ transporting V1 subunit B2	3	6.43753	7.17369	7.11193	6.98879	7.13087	6.7983	6.95772	7.4062	7.49068	7.4965	7.66127	7.7288
7319	UBE2A	ubiquitin conjugating enzyme E2 A	3	7.79586	8.01974	8.12745	8.08159	8.09647	7.93088	8.01362	8.18024	8.22464	8.37669	8.45453	8.31343
4836	NMT1	N-myristoyltransferase 1	3	7.15314	7.35002	7.40906	7.46205	7.20748	7.13527	7.32786	7.7203	7.6533	8.18733	8.23466	8.11294
54470	ARMCX6	armadillo repeat containing, X-linked 6	3	5.85547	5.81994	5.90038	6.01058	5.62281	5.47995	6.03555	6.35214	6.21465	7.17296	7.09448	6.65528
56852	RAD18	RAD18, E3 ubiquitin protein ligase	3	6.42647	6.42736	6.19545	6.58662	6.40206	5.9029	6.43727	7.05266	6.58806	7.3973	7.39416	7.39334
10436	EMG1	EMG1, N1-specific pseudouridine methyltransferase	3	6.41031	6.46516	6.54697	6.48602	6.27158	6.37377	6.56472	7.16463	6.85399	7.68788	7.73276	7.36127
4704	NDUFA9	NADH:ubiquinone oxidoreductase subunit A9	3	6.39941	6.68137	6.95953	6.57969	6.63724	6.29573	6.70897	7.05069	6.78424	7.84734	7.65616	7.39541
27257	LSM1	LSM1 homolog, mRNA degradation associated	3	6.29692	6.35731	6.61162	6.35999	6.39381	6.01805	6.3466	6.90183	6.64612	7.24664	7.3492	7.00462
79719	AAGAB	alpha- and gamma-adaptin binding protein	3	6.6856	6.94671	7.44997	6.70887	6.80248	6.80139	6.90979	7.21079	7.39463	7.25865	7.50248	7.61698
25904	CNOT10	CCR4-NOT transcription complex subunit 10	3	5.57489	5.75208	5.92048	5.45093	5.72428	5.41792	5.6518	6.20899	5.95597	6.22097	6.47409	6.16277
8892	EIF2B2	eukaryotic translation initiation factor 2B subunit beta	3	6.94516	6.75173	7.08797	6.85827	6.80111	6.4089	7.15003	7.23242	7.24741	7.72172	7.63906	7.39786
892	CCNC	cyclin C	3	7.09826	7.15332	7.23398	7.14722	6.98359	6.57905	7.30015	7.65381	7.38705	7.85856	7.75037	7.40985
169200	TMEM64	transmembrane protein 64	3	6.04825	6.44065	6.54196	6.09394	6.23355	6.04641	6.31885	6.88367	6.77182	7.13609	7.06135	6.84077
56984	PSMG2	proteasome assembly chaperone 2	3	8.54418	8.71102	8.7442	8.51492	8.5933	8.59292	8.64871	8.89281	8.82939	9.06185	9.11041	8.84071
223	ALDH9A1	aldehyde dehydrogenase 9 family member A1	3	5.84663	6.03429	6.08515	6.08754	6.04678	5.62401	6.24806	6.46286	6.42743	6.6357	6.53493	6.40059
9330	GTF3C3	general transcription factor IIIC subunit 3	3	5.49439	5.71559	6.0092	5.63064	5.77038	5.59937	5.72632	6.36245	6.3112	5.97776	6.67558	6.41136
6184	RPN1	ribophorin I	3	8.86885	8.96119	9.23582	9.18535	9.06318	9.07425	9.24549	9.38674	9.36188	9.42353	9.45831	9.39124
116228	COX20	COX20, cytochrome c oxidase assembly factor	3	8.48582	8.90714	9.14253	8.91538	9.00011	8.96554	9.31474	9.28636	9.54336	9.54802	9.60644	9.3773
9967	THRAP3	thyroid hormone receptor associated protein 3	3	7.39026	7.48129	7.54333	7.57292	7.50576	7.42963	7.71924	7.58076	7.64628	7.78509	7.73002	7.65261
4725	NDUFS5	NADH:ubiquinone oxidoreductase subunit S5	3	8.97593	8.99816	8.66503	8.90187	8.91227	8.44264	9.15923	9.27465	8.86483	9.37276	9.34579	8.75174
80135	RPF1	ribosome production factor 1 homolog	3	7.31181	7.65712	7.42181	7.48568	7.52186	7.2556	7.55828	7.87971	7.81395	7.74836	8.05137	7.65895
5501	PPP1CC	protein phosphatase 1 catalytic subunit gamma	3	9.2539	9.74005	9.53405	9.51841	9.54004	9.2078	9.65688	9.88005	9.83087	10.0225	10.0288	9.86778
28511	NKIRAS2	NFKB inhibitor interacting Ras like 2	3	7.73707	7.74878	7.52709	7.72292	7.50803	7.6619	7.80765	7.84886	8.11983	7.95657	8.21522	8.07539
51234	EMC4	ER membrane protein complex subunit 4	3	8.02211	8.1178	7.90496	8.06697	7.86954	7.88769	8.17577	8.16566	8.43057	8.42554	8.40018	8.34212
10671	DCTN6	dynactin subunit 6	3	7.09469	7.01414	7.18165	6.94388	6.60965	7.00442	7.09714	7.90527	7.61493	7.73618	8.08611	7.78328
2631	GBAS	glioblastoma amplified sequence	3	6.96331	6.98687	6.86892	6.8402	6.8424	6.79281	6.94577	7.25922	7.03205	7.40918	7.45129	7.04934
23306	NEMP1	nuclear envelope integral membrane protein 1	3	7.11062	7.15315	7.0345	7.15138	7.11274	6.72594	7.15446	7.81151	7.80602	7.94612	8.11152	8.03554
10799	RPP40	ribonuclease P/MRP subunit p40	3	5.04837	5.10736	4.70655	5.24162	4.77281	4.68487	5.43452	6.27152	6.20373	6.38991	6.28792	6.13348
57563	KLHL8	kelch like family member 8	3	5.19893	5.48287	5.12129	5.21673	5.27269	5.12223	5.48623	5.90423	5.67939	6.30389	5.93465	5.56873
328	APEX1	apurinic/apyrimidinic endodeoxyribonuclease 1	3	8.229	8.30564	7.98185	8.14904	7.95627	7.82082	8.56073	8.63631	8.32759	8.87242	8.8542	8.53496
90701	SEC11C	SEC11 homolog C, signal peptidase complex subunit	3	6.15154	6.35953	6.43055	5.87046	6.26289	6.33564	6.53603	6.83918	6.83586	6.66322	7.02673	7.1757
23480	SEC61G	Sec61 translocon gamma subunit	3	8.06183	7.98083	7.99029	7.61672	7.88069	7.88219	8.3116	8.51467	8.48093	8.67008	8.71326	8.52827
8819	SAP30	Sin3A associated protein 30	3	4.68922	4.75043	5.16973	4.66	5.12115	5.14607	4.92982	5.8446	5.92375	5.56913	6.25001	5.92665
52	ACP1	acid phosphatase 1, soluble	3	7.08307	6.94368	6.96911	7.02826	7.2304	6.93912	7.57688	7.98428	7.9937	8.11629	8.32498	8.03269
1349	COX7B	cytochrome c oxidase subunit 7B	3	7.61917	7.76374	7.67325	7.44462	7.88353	7.65068	8.01613	8.31702	8.35916	8.37818	8.54889	8.19216
7386	UQCRFS1	ubiquinol-cytochrome c reductase, Rieske iron-sulfur polypeptide 1	3	8.08123	8.28152	7.79344	8.03387	8.30006	7.87572	8.39221	8.68809	8.52055	8.86624	8.94335	8.48337
26355	FAM162A	family with sequence similarity 162 member A	3	7.11038	6.76084	6.55845	6.9699	6.7242	6.65059	7.27156	7.14616	7.49837	7.60515	7.48245	7.24559
29074	MRPL18	mitochondrial ribosomal protein L18	3	6.7654	6.94166	6.72854	6.57354	6.972	6.51776	7.14942	7.35267	7.20164	7.81642	7.84857	7.35222
79036	KXD1	KxDL motif containing 1	3	8.12857	8.09406	8.14427	7.96647	8.10912	8.04994	8.17856	8.35294	8.34374	8.57213	8.54561	8.41001
26156	RSL1D1	ribosomal L1 domain containing 1	3	8.19625	8.1694	8.00176	8.01752	8.08107	7.93617	8.25053	8.56096	8.41909	8.60622	8.77253	8.62613
55505	NOP10	NOP10 ribonucleoprotein	3	9.31218	9.24327	9.38213	9.07714	9.23286	9.322	9.56613	9.82556	9.81119	10.0116	10.1857	9.91445
522	ATP5J	ATP synthase, H+ transporting, mitochondrial Fo complex subunit F6	3	10.3039	10.4138	10.2643	10.2202	10.2778	10.1546	10.471	10.7821	10.6481	10.8596	10.9417	10.7475
387521	TMEM189	transmembrane protein 189	3	6.78697	7.0332	7.34661	6.7878	6.78607	7.03982	7.19449	6.97229	7.48111	7.06565	7.23693	7.51174
5547	PRCP	prolylcarboxypeptidase	3	5.16619	5.23252	5.55408	5.24153	4.16088	4.90282	5.51758	5.60984	5.97093	5.53975	6.20646	5.9913
26995	TRUB2	TruB pseudouridine synthase family member 2	3	4.99863	5.88853	5.77055	5.87692	5.54153	5.01635	6.31132	6.36048	5.97467	6.6075	6.89978	6.40024
153527	ZMAT2	zinc finger matrin-type 2	3	6.97755	7.31906	7.44327	7.23293	7.25779	7.271	7.50432	7.5327	7.55352	7.56129	7.85393	7.73035
84126	ATRIP	ATR interacting protein	3	4.33754	4.76042	4.95257	4.8999	4.2825	4.35449	5.14479	5.19281	5.02249	5.57213	5.75365	5.6799
201931	TMEM192	transmembrane protein 192	3	4.28194	4.78982	4.86836	4.784	4.51046	4.39306	5.21654	4.88324	4.90823	5.63012	5.33038	5.54151
4719	NDUFS1	NADH:ubiquinone oxidoreductase core subunit S1	3	6.61163	6.72341	6.60006	6.68873	6.46846	6.23972	6.86406	6.71038	6.40285	6.91385	7.06527	6.73307
27095	TRAPPC3	trafficking protein particle complex 3	3	5.70799	6.17576	6.04248	5.84515	5.78757	5.86259	6.39255	6.07011	6.03906	6.29	6.42767	6.30709
9217	VAPB	VAMP associated protein B and C	3	7.73819	7.70919	7.50166	7.71874	7.59115	7.36172	7.92864	7.67175	7.74778	8.00497	8.04453	7.91693
10548	TM9SF1	transmembrane 9 superfamily member 1	3	5.99946	6.04624	6.28886	5.72011	5.777	5.93894	6.5196	6.14036	6.41526	6.83022	6.77511	6.63462
55110	MAGOHB	mago homolog B, exon junction complex core component	3	6.53326	6.63382	6.6218	6.47812	6.43527	6.34476	6.79121	6.68274	6.84875	7.19456	7.3214	6.94646
9512	PMPCB	peptidase, mitochondrial processing beta subunit	3	8.19309	8.23309	8.19838	8.17075	8.05522	7.76385	8.3255	8.23048	8.1439	8.46989	8.51042	8.34093
58505	OSTC	oligosaccharyltransferase complex non-catalytic subunit	3	6.66176	7.123	6.91766	6.48526	7.08228	6.45256	6.91975	7.2168	6.96064	7.18251	7.60673	7.03042
55071	C9orf40	chromosome 9 open reading frame 40	3	3.97036	4.08193	4.48302	3.7668	4.22425	3.80864	4.39479	4.35105	4.60664	5.14845	5.71649	4.91322
29086	BABAM1	BRISC and BRCA1 A complex member 1	3	6.83079	7.07356	7.04425	7.02625	7.03429	6.93374	7.148	6.99588	7.04973	7.41461	7.26972	7.15444
327	APEH	acylaminoacyl-peptide hydrolase	3	5.96881	6.43387	6.46354	6.41299	6.26823	5.90869	6.37681	6.37026	6.50529	6.88501	6.95881	6.77395
221120	ALKBH3	alkB homolog 3, alpha-ketoglutaratedependent dioxygenase	3	5.31201	5.62008	5.64264	5.41009	5.61633	5.44828	5.48861	5.57105	5.59324	6.12749	6.13183	5.68678
79109	MAPKAP1	mitogen-activated protein kinase associated protein 1	3	6.68585	6.9023	7.07157	6.91229	6.87174	6.48758	7.02398	6.99624	7.01784	7.53692	7.4039	7.25782
375444	C5orf34	chromosome 5 open reading frame 34	3	4.06221	4.45885	4.51814	4.19094	4.22033	4.12805	4.41627	4.42785	4.47978	5.18941	5.18621	4.75526
113829	SLC35A4	solute carrier family 35 member A4	3	7.80479	8.08473	8.18468	7.91683	7.98588	7.59556	7.99541	8.06128	8.0068	8.52683	8.49189	8.36391
8350	HIST1H3A	histone cluster 1 H3 family member a	3	5.03296	6.23068	6.34288	5.81865	6.40737	5.54796	5.92615	6.27366	5.86306	7.54597	7.78063	7.28161
79760	GEMIN7	gem nuclear organelle associated protein 7	3	4.13412	4.30269	4.53367	4.41635	4.49143	4.01805	4.50748	4.63432	4.26866	5.70204	5.88101	5.25452
79002	C19orf43	chromosome 19 open reading frame 43	3	7.20563	7.45668	7.5325	7.28306	7.53398	7.35226	7.3269	7.54229	7.42749	7.85067	7.96402	7.76193
8407	TAGLN2	transgelin 2	3	8.37305	8.77339	8.74312	8.45478	8.75196	8.23763	8.80863	8.86879	8.33735	9.51119	9.29169	8.9975
5805	PTS	6-pyruvoyltetrahydropterin synthase	3	5.68205	5.80271	6.04306	6.02878	5.8065	5.81094	5.76958	5.93938	5.84838	6.4034	6.5743	6.08938
8226	PUDP	pseudouridine 5'-phosphatase	3	5.513	5.22482	5.5487	5.81996	5.15466	4.95239	5.66163	5.15542	5.2202	6.32699	5.56751	6.00151
8330	HIST1H2AK	histone cluster 1 H2A family member k	3	4.17086	4.51966	4.94125	4.1661	4.59056	4.51302	4.42697	4.47264	4.5387	5.32874	5.41802	4.92589
6944	VPS72	vacuolar protein sorting 72 homolog	3	5.78957	5.81093	6.04629	5.63527	5.69611	5.36559	5.71941	5.78964	5.54322	6.13146	6.39447	6.21633
22913	RALY	RALY heterogeneous nuclear ribonucleoprotein	3	8.02985	8.15067	8.38318	7.96782	8.12485	7.90443	8.02346	8.21466	8.1015	8.51008	8.54232	8.40494
9793	CKAP5	cytoskeleton associated protein 5	3	7.13374	7.41363	7.52689	7.19917	7.56606	7.36561	7.4259	7.47898	7.301	7.65273	7.84658	7.82639
11065	UBE2C	ubiquitin conjugating enzyme E2 C	3	5.05522	6.14711	6.00903	5.20166	6.41754	5.48724	5.75313	6.28103	5.18647	7.07445	7.76085	6.80544
81605	URM1	ubiquitin related modifier 1	3	6.15546	6.31059	6.56208	6.4203	6.56643	5.9759	6.60576	6.52087	5.94047	7.24411	7.20872	7.13343
6388	SDF2	stromal cell derived factor 2	3	5.49181	6.02245	5.95708	5.58885	6.14168	5.57713	5.73996	5.89192	5.47672	6.30876	6.51963	6.2613
8970	HIST1H2BJ	histone cluster 1 H2B family member j	3	6.01079	6.72065	7.0726	5.83126	6.87475	5.96318	6.2822	6.9125	5.79429	7.7429	8.15969	7.62204
8345	HIST1H2BH	histone cluster 1 H2B family member h	3	6.97798	7.82526	7.872	6.9322	7.81463	7.13364	7.22108	7.87324	6.77612	8.58086	9.04752	8.4002
2491	CENPI	centromere protein I	3	4.46661	5.37212	5.46914	4.03794	5.33888	4.28801	4.24859	5.56799	4.10555	6.22468	6.30468	6.09533
5090	PBX3	PBX homeobox 3	3	6.50022	6.22405	5.98826	6.26402	6.26021	5.73983	6.33974	6.22061	5.45615	7.00354	7.00497	6.20572
24137	KIF4A	kinesin family member 4A	3	3.10129	4.62123	4.02036	2.5393	4.65965	3.16035	2.83241	4.68806	2.26136	5.20374	5.45162	4.95748
50943	FOXP3	forkhead box P3	3	6.9361	6.44807	6.94921	6.61253	6.58724	6.65473	6.63256	6.53371	6.36156	7.67879	6.97707	7.28856
8346	HIST1H2BI	histone cluster 1 H2B family member i	3	4.82969	5.77864	5.95278	5.05159	5.92857	5.59462	5.17095	5.99162	5.07266	6.19025	6.80383	6.33819
8357	HIST1H3H	histone cluster 1 H3 family member h	3	3.69292	4.52819	4.62985	3.71698	4.45547	4.32144	3.93047	4.52102	3.81198	4.81197	5.68068	4.81838
8368	HIST1H4L	histone cluster 1 H4 family member l	3	4.15729	4.65327	5.43248	4.13953	4.7139	4.60473	4.46004	4.74263	4.14428	5.90639	5.8477	5.42037
8355	HIST1H3G	histone cluster 1 H3 family member g	3	5.40066	6.68934	6.28382	5.04345	6.82725	5.55441	5.23605	6.96239	5.49545	7.78278	8.0716	7.4103
8348	HIST1H2BO	histone cluster 1 H2B family member o	3	4.16558	4.74259	4.56264	3.95367	4.80224	4.07713	4.07124	4.81109	3.90001	5.72245	6.11836	5.79146
734	OSGIN2	oxidative stress induced growth inhibitor family member 2	3	5.72468	5.75216	5.52527	5.73297	5.85088	5.15861	5.61771	5.92218	5.12222	6.37911	6.30901	6.33262
968	CD68	CD68 molecule	3	4.46186	4.73688	4.87005	4.69489	4.82706	4.61537	4.43737	4.87606	4.43792	5.21455	5.14858	5.22903
11004	KIF2C	kinesin family member 2C	3	3.39459	5.65095	5.32283	3.77552	5.73023	3.75105	3.55902	6.01167	3.29081	6.53338	6.91264	6.76021
80222	TARS2	threonyl-tRNA synthetase 2, mitochondrial (putative)	3	5.87447	5.76849	5.84981	5.85043	6.07403	5.74171	5.74324	5.41788	5.64504	6.46107	6.66766	6.34794
81603	TRIM8	tripartite motif containing 8	3	5.26251	4.99924	5.57894	5.20872	5.1108	5.17479	5.04462	5.00546	5.08627	5.46285	5.72372	6.05622
123606	NIPA1	non imprinted in Prader-Willi/Angelman syndrome 1	3	7.36115	6.85742	7.73552	7.34921	6.71084	7.20415	6.95025	6.34875	7.13404	8.07509	7.16275	8.04679
6046	BRD2	bromodomain containing 2	3	7.94065	8.09513	8.14611	7.93415	8.01848	7.99015	7.86384	7.95226	7.76497	8.19106	8.23705	8.32098
3006	HIST1H1C	histone cluster 1 H1 family member c	3	5.79523	6.76616	6.37659	5.56234	6.50536	5.68514	5.30953	6.42268	5.21664	7.10133	7.6656	7.11282
29916	SNX11	sorting nexin 11	3	6.30848	6.59229	6.34942	6.26713	6.402	6.26445	6.17039	6.32235	6.18001	6.68865	6.84689	6.85994
9817	KEAP1	kelch like ECH associated protein 1	3	6.04916	6.30763	6.34501	6.30779	6.18818	6.47542	5.93132	6.14706	6.05459	6.61986	6.52216	6.96875
3996	LLGL1	LLGL1, scribble cell polarity complex component	3	5.41147	5.74485	5.81343	5.90805	5.63921	5.45184	5.6251	5.51687	5.51298	6.0758	5.9585	6.2769
5827	PXMP2	peroxisomal membrane protein 2	3	5.29845	5.32393	5.2553	5.33659	5.1915	5.42088	5.27161	5.52015	5.11119	6.2537	5.93516	5.50152
318	NUDT2	nudix hydrolase 2	3	5.33424	5.33796	5.30678	5.48554	5.12572	5.55325	5.27375	5.51639	4.88484	5.93755	6.12529	5.71211
117177	RAB3IP	RAB3A interacting protein	3	6.8983	6.85021	6.79429	6.85076	6.71902	6.949	6.807	6.87956	6.60234	7.13777	7.0992	7.20952
80227	PAAF1	proteasomal ATPase associated factor 1	3	4.9898	5.0902	5.05931	5.08544	4.85148	4.70041	4.86396	5.15522	4.44166	5.33434	5.51917	5.48394
116064	LRRC58	leucine rich repeat containing 58	3	6.43671	6.62659	6.67548	6.687	6.50566	6.5323	6.4249	6.79122	6.20911	7.18653	6.91405	7.00614
56890	MDM1	Mdm1 nuclear protein	3	3.93006	4.00014	4.14128	4.3107	4.06834	4.09719	3.66583	4.62969	3.78944	4.77985	4.90635	4.78677
84058	WDR54	WD repeat domain 54	3	4.66828	5.29128	5.63131	5.06998	5.21295	5.00754	4.26934	5.2322	4.5856	6.01163	6.02946	5.83556
4087	SMAD2	SMAD family member 2	3	8.28617	8.37094	8.4311	8.41049	8.34366	8.3861	8.12669	8.30477	8.15093	8.91149	8.82509	8.75369
899	CCNF	cyclin F	3	3.84961	4.99046	4.88207	4.37179	5.1162	4.34616	3.57505	4.97074	3.82314	5.57046	5.56368	5.5995
8349	HIST2H2BE	histone cluster 2 H2B family member e	3	5.78932	6.08425	6.17597	6.13006	6.11325	6.04908	5.78007	6.02029	5.49303	6.66491	6.74303	6.29199
84193	SETD3	SET domain containing 3	3	7.04102	7.13283	7.41794	7.06879	7.31631	7.34412	6.96365	7.33979	7.11088	7.33708	7.64211	7.55852
140901	STK35	serine/threonine kinase 35	3	5.27968	5.50126	5.90558	5.89218	5.97583	5.74966	5.49953	5.53902	5.21709	6.34616	5.91056	6.09383
55704	CCDC88A	coiled-coil domain containing 88A	3	4.88552	4.79033	5.36258	5.0555	5.28093	4.70623	4.62975	4.72816	4.18256	5.40598	5.30718	5.47439
23132	RAD54L2	RAD54-like 2 (S. cerevisiae)	3	5.67378	5.72561	6.03421	6.40655	6.20264	6.04301	5.94193	5.86973	5.7478	6.51076	6.29542	6.57699
56672	AKIP1	A-kinase interacting protein 1	3	4.71582	4.86349	4.87447	5.01763	5.26244	4.94039	4.78871	5.12151	4.81545	5.34556	5.77487	5.59138
11218	DDX20	DEAD-box helicase 20	3	5.68731	5.88277	5.83337	6.06542	6.07839	5.77088	5.71763	5.96431	5.37494	6.29523	6.38905	6.64425
27291	R3HCC1L	R3H domain and coiled-coil containing 1 like	3	5.62652	5.58202	5.29447	5.8836	5.79117	5.45121	5.54153	5.53821	5.14764	5.82129	5.93075	5.83878
874	CBR3	carbonyl reductase 3	3	3.93497	4.62722	4.3809	3.87396	4.41476	4.55402	3.71003	4.40914	4.70723	5.05939	5.1498	4.93341
84959	UBASH3B	ubiquitin associated and SH3 domain containing B	3	5.78985	5.36833	5.57379	5.61763	5.45097	5.37831	5.39298	5.36434	6.02011	6.57612	6.66521	6.90991
10134	BCAP31	B-cell receptor-associated protein 31	3	7.93656	7.82589	7.8836	7.91082	7.99351	7.91207	7.98046	7.74489	7.96984	8.22084	8.10555	8.10715
4968	OGG1	8-oxoguanine DNA glycosylase	3	6.25777	6.40808	6.36107	6.33374	6.56618	6.48796	6.51826	6.34951	6.61184	6.94587	6.58209	6.90132
415116	PIM3	Pim-3 proto-oncogene, serine/threonine kinase	3	5.44647	5.91255	5.16243	5.48586	5.70286	5.59028	5.73617	5.38866	5.98956	6.31688	6.1174	6.59439
80199	FUZ	fuzzy planar cell polarity protein	3	4.88129	4.96817	4.25034	5.21824	4.65006	4.38035	5.14873	4.15852	4.42295	5.91143	5.57096	5.07194
967	CD63	CD63 molecule	3	6.11916	6.52926	6.47366	6.63431	6.57551	6.60375	6.52995	6.34183	6.51367	6.87425	6.81381	6.96966
84232	MAF1	MAF1 homolog, negative regulator of RNA polymerase III	3	6.64055	7.03657	6.83981	6.96652	7.15068	7.02973	6.9926	6.90507	6.96627	7.16372	7.38355	7.34041
572	BAD	BCL2 associated agonist of cell death	3	5.27564	5.30412	5.19742	5.45408	5.33823	5.69603	5.31107	5.26218	5.5695	5.86128	5.75559	5.92286
26608	TBL2	transducin beta like 2	3	4.80816	5.1446	4.85053	5.10356	5.1095	5.15292	5.05106	4.9773	4.87606	5.48274	5.45293	5.11242
5538	PPT1	palmitoyl-protein thioesterase 1	3	8.05317	8.15091	8.31889	8.18413	8.37097	8.32514	8.33023	8.28255	8.14098	8.68581	8.683	8.64438
3008	HIST1H1E	histone cluster 1 H1 family member e	3	9.7666	10.2761	10.2978	9.92812	10.6139	10.4436	10.2255	10.5299	10.0932	10.9452	11.1771	10.954
65062	TMEM237	transmembrane protein 237	3	4.58308	5.06505	4.99023	4.92248	5.29489	4.86261	5.01988	5.35808	4.56386	5.87699	6.26374	6.04401
8294	HIST1H4I	histone cluster 1 H4 family member i	3	3.97787	4.37887	4.40292	4.31133	4.67981	4.14208	4.3578	4.25196	3.55809	5.47487	5.77291	5.49024
8335	HIST1H2AB	histone cluster 1 H2A family member b	3	4.89888	5.69668	5.32724	4.92683	5.97033	5.07427	5.15038	5.73564	4.634	7.54038	7.58201	6.95215
3024	HIST1H1A	histone cluster 1 H1 family member a	3	3.57352	4.19484	4.31369	4.08947	4.2845	4.38474	4.20718	4.08987	3.79186	5.09165	4.79668	4.78157
439	ASNA1	arsA arsenite transporter, ATP-binding, homolog 1 (bacterial)	3	6.47563	6.89128	7.06583	6.95863	6.81991	7.02117	6.87369	6.8005	6.65428	7.33837	7.47366	7.43177
2805	GOT1	glutamic-oxaloacetic transaminase 1	3	6.46154	7.08614	7.03201	6.77262	7.06541	6.80076	7.16826	7.32662	6.46656	7.80718	7.827	7.49645
57539	WDR35	WD repeat domain 35	3	3.90535	3.95033	4.23141	4.14152	4.02386	4.049	4.21502	4.16359	3.29753	4.69584	4.66459	5.03441
163786	SASS6	SAS-6 centriolar assembly protein	3	5.1505	6.42681	6.39363	6.36304	6.63782	6.41825	6.62093	6.79636	5.86161	7.58972	7.63401	7.23608
3189	HNRNPH3	heterogeneous nuclear ribonucleoprotein H3	3	8.65075	8.77937	8.61986	8.70715	8.79079	8.77927	8.86328	8.87473	8.54732	9.27777	9.26059	9.08741
85236	HIST1H2BK	histone cluster 1 H2B family member k	3	10.4565	11.1806	10.8404	10.5603	11.2488	11.0183	10.8577	11.2836	10.7976	11.4765	11.6317	11.4407
5881	RAC3	ras-related C3 botulinum toxin substrate 3 (rho family, small GTP binding protein Rac3)	3	4.99313	5.07464	5.08434	4.9618	5.21774	5.23739	5.23359	5.15843	5.02149	5.60833	5.54858	5.39617
10614	HEXIM1	hexamethylene bisacetamide inducible 1	3	5.52601	5.6657	5.96334	5.66269	5.72163	5.93088	5.92541	5.71109	5.7628	6.17678	6.11841	6.58023
283464	GXYLT1	glucoside xylosyltransferase 1	3	5.11417	5.31912	5.20101	5.17273	5.36582	5.25356	5.64011	5.40577	5.0576	5.89416	5.68694	5.94399
3014	H2AFX	H2A histone family member X	3	6.62876	7.78896	7.50508	7.00148	8.06458	7.68663	7.6489	8.15109	7.13379	8.66421	8.88119	8.53904
25853	DCAF12	DDB1 and CUL4 associated factor 12	3	6.6946	6.69053	6.83455	6.84047	6.8047	6.97725	7.07883	6.92402	6.72389	7.30474	7.36134	7.41033
56994	CHPT1	choline phosphotransferase 1	3	4.21005	4.6246	3.18437	4.44097	4.77148	3.43014	4.82862	4.6754	3.04865	5.24022	5.13981	3.8825
9551	ATP5J2	ATP synthase, H+ transporting, mitochondrial Fo complex subunit F2	3	9.76272	9.65342	9.82439	9.92847	9.87401	9.92565	10.2629	9.78997	9.75639	10.4002	10.3061	10.0997
27304	MOCS3	molybdenum cofactor synthesis 3	3	4.94252	4.68874	5.1784	4.99701	4.77356	5.28915	5.14374	5.36798	4.7237	5.49727	5.98863	5.68065
113130	CDCA5	cell division cycle associated 5	3	4.38263	5.49046	5.01411	4.26524	5.85474	5.26445	5.26995	6.43331	4.16159	7.47714	7.74072	7.32068
81887	LAS1L	LAS1 like, ribosome biogenesis factor	3	5.26614	4.77762	5.04477	5.25883	4.96623	5.24379	5.56475	5.49647	4.66425	6.17662	6.10717	5.85171
5201	PFDN1	prefoldin subunit 1	3	6.93857	7.12663	7.00079	6.80174	7.14721	6.93474	7.16872	7.2526	6.49846	7.52366	7.755	7.36319
91057	CCDC34	coiled-coil domain containing 34	3	4.74674	5.03115	4.90024	4.76422	5.2006	4.75256	5.25523	5.42517	3.93222	6.26878	6.42286	5.62051
468	ATF4	activating transcription factor 4	3	8.81777	8.87428	8.83221	8.76109	9.04846	8.75314	8.86674	9.04667	8.60492	9.16939	9.3986	9.20264
161823	ADAL	adenosine deaminase like	3	5.43313	5.46555	5.22073	5.26305	5.83889	5.46798	5.51626	5.89602	4.96391	6.30948	6.38614	6.41321
55723	ASF1B	anti-silencing function 1B histone chaperone	3	6.28586	6.31447	6.25483	5.8341	6.63098	6.3624	6.50082	7.00241	5.8682	7.87696	7.63174	7.60532
91442	FAAP24	Fanconi anemia core complex associated protein 24	3	4.69237	4.43273	4.50446	4.61281	4.69667	4.67614	4.65897	4.88859	4.12257	5.41949	5.51907	5.61449
220002	CYB561A3	cytochrome b561 family member A3	3	5.771	5.75109	5.59188	5.49938	5.67385	5.82682	6.07218	5.76822	5.30347	6.35587	6.45715	6.21309
84759	PCGF1	polycomb group ring finger 1	3	6.47314	6.62683	6.27565	6.21825	6.61181	6.53676	6.57695	6.20774	6.07688	6.90134	7.26636	6.87737
112950	MED8	mediator complex subunit 8	3	5.74362	6.08005	5.89523	5.78628	5.87141	6.12277	5.85944	5.65009	5.69179	6.26623	6.38986	6.43383
587	BCAT2	branched chain amino acid transaminase 2	3	5.55039	6.50343	6.31425	5.95856	6.3966	6.44615	6.35635	6.26538	6.10146	6.90729	6.9908	7.03784
643	CXCR5	C-X-C motif chemokine receptor 5	3	5.54245	5.44233	5.24694	5.26319	6.28349	5.87673	5.66348	6.15334	5.66327	7.34964	7.62848	7.68347
55794	DDX28	DEAD-box helicase 28	3	5.29221	4.72834	4.6962	5.18705	5.25927	5.04104	5.28074	5.15294	4.80915	5.71107	5.90853	5.60216
6470	SHMT1	serine hydroxymethyltransferase 1	3	5.6246	5.77583	5.4021	5.54639	6.04402	5.6503	5.69299	6.04395	5.69515	6.52167	6.4781	6.2126
10651	MTX2	metaxin 2	3	5.43156	4.97201	5.39156	5.29702	5.66925	5.54886	5.30942	5.79051	5.46022	6.15595	6.25541	6.09661
54921	CHTF8	chromosome transmission fidelity factor 8	3	7.85947	7.81181	7.87597	7.84888	7.90258	7.87812	7.75657	7.92503	7.89305	8.17774	8.06306	7.95325
51283	BFAR	bifunctional apoptosis regulator	3	7.70015	7.53976	7.54624	7.54755	7.62688	7.71029	7.41339	7.79232	7.51689	8.12398	8.1186	7.9613
57456	KIAA1143	KIAA1143	3	5.42889	5.41831	5.15362	5.3345	5.49801	5.43118	5.36411	5.75372	5.21712	5.97847	6.03976	5.75353
54995	OXSM	3-oxoacyl-ACP synthase, mitochondrial	3	4.30232	4.0306	4.33779	4.46659	4.42619	4.59957	4.3664	4.34608	4.30202	5.11713	4.90233	4.79539
79102	RNF26	ring finger protein 26	3	4.99712	5.06152	5.26254	5.22236	5.29987	5.54389	5.02577	5.38777	5.34687	5.91883	5.67347	5.80319
79000	AUNIP	aurora kinase A and ninein interacting protein	3	4.05366	4.10088	3.75127	4.29044	4.48748	4.72151	4.06897	4.72792	4.26741	5.52124	5.37824	5.10342
4947	OAZ2	ornithine decarboxylase antizyme 2	3	4.85797	4.38605	4.8034	4.73999	4.55108	4.91282	4.58638	4.49414	4.8825	4.98623	4.81072	5.25352
25979	DHRS7B	dehydrogenase/reductase 7B	3	5.54862	5.19393	5.03148	5.23787	5.40712	5.45417	5.34227	5.42637	5.44223	5.82172	5.66347	5.72758
23052	ENDOD1	endonuclease domain containing 1	3	4.93599	5.01589	5.05199	4.51036	5.25991	5.49919	4.71754	5.38719	5.37895	5.74485	6.01369	5.82431
728568	C12orf73	chromosome 12 open reading frame 73	3	5.79856	5.48472	5.58063	5.6241	5.63516	5.86562	5.59466	5.80276	6.19259	6.651	7.0603	6.52035
54890	ALKBH5	alkB homolog 5, RNA demethylase	3	6.99544	6.7848	6.82697	7.03057	6.99004	7.01625	6.99344	6.93524	7.05358	7.5666	7.32956	7.17226
348793	WDR53	WD repeat domain 53	3	6.37949	5.88143	6.20701	5.86294	6.30298	6.00894	6.07619	6.16367	5.89168	6.63671	6.73064	6.53283
57045	TWSG1	twisted gastrulation BMP signaling modulator 1	3	5.50767	5.30007	5.35196	5.22659	5.47226	5.05017	5.56911	5.38285	5.2517	5.83172	5.70964	5.90006
84844	PHF5A	PHD finger protein 5A	3	6.33348	5.74537	6.4945	5.77825	6.60434	6.3892	6.68337	6.63141	6.3663	7.76636	7.50909	7.13064
79228	THOC6	THO complex 6	3	6.14827	5.94467	5.83112	5.94504	5.85604	5.58226	6.21181	5.96725	5.57527	6.51623	6.53937	6.39712
27235	COQ2	coenzyme Q2, polyprenyltransferase	3	6.6876	6.83116	6.60524	6.35645	6.76002	6.35759	6.81649	6.8976	6.3066	7.242	7.42769	7.24289
170371	C10orf128	chromosome 10 open reading frame 128	3	4.46572	4.82556	5.44906	4.06496	4.702	5.07282	4.6135	5.11576	4.96777	5.35842	5.86757	6.63821
1861	TOR1A	torsin family 1 member A	3	8.1704	8.21733	8.42012	7.93291	8.12041	8.30826	8.33296	8.4035	8.14979	8.62627	8.8074	8.79852
150771	ITPRIPL1	inositol 1,4,5-trisphosphate receptor interacting protein-like 1	3	6.4107	6.52582	6.85696	5.6267	6.55192	6.43449	6.37798	6.96856	6.19817	7.89048	7.5189	7.5641
56180	MOSPD1	motile sperm domain containing 1	3	6.54398	6.21842	6.23044	6.12797	6.29276	6.13694	6.42673	6.58198	5.96912	6.91833	7.06645	6.78812
4702	NDUFA8	NADH:ubiquinone oxidoreductase subunit A8	3	5.16381	5.00353	5.04314	4.72224	5.02221	4.72517	5.49467	5.47708	4.94443	5.58814	6.18552	5.68527
55246	CCDC25	coiled-coil domain containing 25	3	6.04213	6.11851	6.01611	5.75942	6.14671	5.75693	6.23559	6.49455	5.93783	6.41143	6.77078	6.32785
5684	PSMA3	proteasome subunit alpha 3	3	7.99141	7.98465	8.09694	7.77881	8.04487	8.0117	8.12797	8.33462	8.06826	8.36984	8.57188	8.30048
54942	FAM206A	family with sequence similarity 206 member A	3	6.65689	5.89772	6.22027	6.0923	6.14982	6.44523	6.42113	6.76816	6.38187	6.88837	7.43647	6.95091
9836	LCMT2	leucine carboxyl methyltransferase 2	3	4.40646	3.69551	4.09918	4.15425	4.17198	4.31598	4.31428	4.71274	4.17202	4.77967	4.99969	5.01296
55344	PLCXD1	phosphatidylinositol specific phospholipase C X domain containing 1	3	4.42038	4.26504	4.53052	3.82155	4.3494	4.41569	4.16547	4.66039	4.42399	5.02131	4.76959	5.48427
49854	ZBTB21	zinc finger and BTB domain containing 21	3	7.94635	7.56444	7.68058	7.84538	7.59032	7.83772	7.88432	7.90798	7.79286	8.12182	8.16928	8.27441
25926	NOL11	nucleolar protein 11	3	8.03543	8.11988	7.83753	7.86677	8.12136	7.85436	8.00891	8.38349	7.90296	8.47703	8.52331	8.45148
1854	DUT	deoxyuridine triphosphatase	3	6.87883	7.22497	6.69834	6.55227	7.37914	6.79705	6.95266	7.94345	6.72747	8.30692	8.44972	8.01826
662	BNIP1	BCL2 interacting protein 1	3	5.67674	5.08277	5.08735	5.30749	5.34524	5.22371	5.74269	5.54058	5.0596	6.14003	5.95659	5.80629
29928	TIMM22	translocase of inner mitochondrial membrane 22 homolog	3	7.09068	6.62703	6.79946	6.73615	6.79331	7.01326	7.35236	7.1921	6.87664	8.1172	7.61605	7.53422
78988	MRPL57	mitochondrial ribosomal protein L57	3	6.76106	6.47111	6.45457	6.51601	6.70421	6.62537	6.8859	6.89385	6.44575	7.47675	7.30311	7.22389
121642	ALKBH2	alkB homolog 2, alpha-ketoglutarate dependent dioxygenase	3	6.21459	6.09831	5.67595	6.27882	6.55669	5.82159	6.66795	6.64214	6.11822	7.22028	7.1571	6.82528
10535	RNASEH2A	ribonuclease H2 subunit A	3	4.4697	4.93133	4.76191	4.76185	5.65773	4.84538	5.50952	5.85958	5.51229	6.90852	7.04464	6.7515
339230	CCDC137	coiled-coil domain containing 137	3	5.1153	5.13831	5.21483	5.24034	5.38266	5.41843	5.44961	5.49588	5.53144	5.81538	6.07178	6.06605
51399	TRAPPC4	trafficking protein particle complex 4	3	5.33696	5.29256	5.70407	5.35181	5.59683	5.71249	5.55763	5.67936	5.80259	6.09411	6.48016	6.09283
23239	PHLPP1	PH domain and leucine rich repeat protein phosphatase 1	3	6.00147	5.75735	5.72571	6.06911	6.31878	5.73106	6.54893	6.51877	6.24759	7.54933	7.34798	7.99797
23212	RRS1	ribosome biogenesis regulator homolog	3	5.96417	5.87607	5.76499	5.89018	6.19265	5.88156	6.52051	5.97901	6.18619	7.32421	6.82344	6.54883
26520	TIMM9	translocase of inner mitochondrial membrane 9	3	5.13201	4.90574	4.65727	4.96851	5.54927	4.95076	5.41925	5.30603	5.30894	5.95587	6.32947	5.82212
84879	MFSD2A	major facilitator superfamily domain containing 2A	3	5.71938	6.07494	5.96725	5.77075	6.28763	6.36704	6.78394	6.35457	6.59835	7.25994	7.46481	7.62033
28973	MRPS18B	mitochondrial ribosomal protein S18B	3	7.63936	7.35166	7.05764	7.62083	7.31234	7.26502	8.08446	7.60058	7.53024	8.49952	8.31384	8.20261
118472	ZNF511	zinc finger protein 511	3	5.62592	5.76416	5.68714	5.77372	5.9201	5.99731	6.13624	5.82262	6.17791	6.81177	6.93253	6.53771
8531	YBX3	Y-box binding protein 3	3	6.90245	7.13482	6.0217	6.61878	7.05132	6.2719	7.03479	7.31297	6.65387	7.89909	7.76516	6.99579
746	TMEM258	transmembrane protein 258	3	8.40496	8.526	8.42236	8.47508	8.48592	8.647	8.61389	8.72129	8.8225	8.87924	9.11572	8.96485
147007	TMEM199	transmembrane protein 199	3	6.8082	6.56704	6.59923	6.90039	6.53542	6.77778	6.95741	6.79268	7.01812	7.21848	7.3111	7.25883
55829	SELENOS	selenoprotein S	3	5.94163	6.00983	6.28794	5.79328	6.17553	6.30492	5.98652	6.26007	6.5992	6.32059	6.9062	6.94676
23478	SEC11A	SEC11 homolog A, signal peptidase complex subunit	3	8.38226	8.61813	8.49317	8.28245	8.6929	8.56302	8.53944	8.73568	8.71853	8.78094	9.04219	8.90619
5713	PSMD7	proteasome 26S subunit, non-ATPase 7	3	7.87989	7.82402	7.79526	7.71836	8.02512	7.81023	8.05443	8.22989	8.14652	8.40947	8.50203	8.40112
65005	MRPL9	mitochondrial ribosomal protein L9	3	7.92618	7.70557	7.7853	7.50417	7.84125	7.7529	8.03356	8.10596	7.98378	8.58299	8.59457	8.37554
27301	APEX2	apurinic/apyrimidinic endodeoxyribonuclease 2	3	5.5392	5.19939	5.07497	5.44383	5.68467	5.19128	5.98213	5.74044	5.77781	6.18798	6.61732	6.19948
27315	PGAP2	post-GPI attachment to proteins 2	3	5.52859	5.25696	5.34785	5.54239	5.62172	5.46058	6.01155	5.73467	5.80216	6.70468	6.59475	6.27939
27075	TSPAN13	tetraspanin 13	3	3.62095	3.73	3.71641	3.77524	4.33405	3.83137	5.477	4.97674	5.12028	6.91651	6.44224	6.40211
6396	SEC13	SEC13 homolog, nuclear pore and COPII coat complex component	3	7.31001	7.29239	7.26622	7.2451	7.577	7.35299	7.862	7.72799	7.71573	8.23246	8.29198	8.20401
29101	SSU72	SSU72 homolog, RNA polymerase II CTD phosphatase	3	7.13122	7.1183	7.04869	7.12735	7.22908	7.00427	7.47694	7.38107	7.14957	7.84306	7.61752	7.26536
79035	NABP2	nucleic acid binding protein 2	3	6.90809	7.11832	7.06747	7.06093	7.33324	7.00008	7.68664	7.67099	7.56479	8.4234	8.14248	7.96246
5160	PDHA1	pyruvate dehydrogenase (lipoamide) alpha 1	3	6.69017	6.42401	6.56518	6.65909	6.89126	6.54776	7.05845	7.10174	6.97584	7.40014	7.45868	7.27882
115416	MALSU1	mitochondrial assembly of ribosomal large subunit 1	3	5.91436	5.69516	5.97562	6.06092	6.22365	5.98357	6.5856	6.60438	6.39045	6.93662	7.14221	6.72396
9218	VAPA	VAMP associated protein A	3	7.29108	7.52132	7.33257	7.40726	7.52551	7.09925	7.43566	7.57541	7.56585	7.83709	7.90426	7.85131
3396	MRPL58	mitochondrial ribosomal protein L58	3	5.049	5.3336	5.58458	5.2497	5.13783	5.48204	5.70212	5.4826	5.91142	6.2445	6.33939	6.10457
64976	MRPL40	mitochondrial ribosomal protein L40	3	6.64588	6.8088	6.58982	6.79544	6.88009	6.29392	7.1898	7.10912	7.09343	7.76667	8.16849	7.43132
1123	CHN1	chimerin 1	3	3.94029	4.01713	4.09253	3.53202	3.96965	3.48036	4.78843	4.60666	4.53932	5.37645	6.48144	6.35325
149603	RNF187	ring finger protein 187	3	6.52209	6.55123	6.42468	6.52076	6.58279	6.33736	6.75075	6.60285	6.45881	6.85433	6.75654	6.64011
84246	MED10	mediator complex subunit 10	3	7.52305	7.68438	7.74032	7.47438	7.81664	7.35361	7.93689	7.99411	7.7505	8.18132	8.53598	8.45963
7260	TSSC1	tumor suppressing subtransferable candidate 1	3	6.4247	6.76065	6.44722	6.37286	6.82753	6.41239	6.79395	6.68477	6.67341	7.06448	7.25121	7.0293
10084	PQBP1	polyglutamine binding protein 1	3	7.28143	7.20395	7.17568	7.24654	7.26472	7.07497	7.41479	7.154	7.31963	7.91099	7.96135	7.79171
661	POLR3D	RNA polymerase III subunit D	3	6.4642	6.51614	6.22248	6.38032	6.61273	5.99289	6.53517	6.55347	6.44387	6.8368	6.97859	6.93302
56257	MEPCE	methylphosphate capping enzyme	3	6.22341	6.0976	5.80813	6.27332	5.80176	5.83092	6.66672	6.12898	6.12258	6.80998	6.56079	6.81129
9371	KIF3B	kinesin family member 3B	3	5.84714	6.54291	6.44459	5.75436	6.1272	6.39082	6.61671	6.54106	6.75196	6.73806	6.73562	7.25213
92002	FAM58A	family with sequence similarity 58 member A	3	7.03406	6.99627	6.91673	6.73794	6.4182	6.95992	7.29793	7.10642	7.08992	7.58469	7.49091	7.52596
114049	WBSCR22	Williams-Beuren syndrome chromosome region 22	3	6.45292	6.73718	6.2664	6.23789	6.24261	6.29446	6.49299	6.96851	6.53637	7.25504	7.10919	7.04247
55038	CDCA4	cell division cycle associated 4	3	6.43338	6.60118	6.18211	5.96992	6.12572	6.0963	6.21635	6.72995	6.37947	6.99656	7.00202	7.01571
339263	C17orf51	chromosome 17 open reading frame 51	3	4.44462	4.4323	3.91891	4.25424	3.74463	4.25453	4.44728	4.54417	4.37275	4.93227	4.61934	4.89501
11137	PWP1	PWP1 homolog, endonuclein	3	7.55042	7.95118	7.4988	7.53021	7.57026	7.57576	7.69447	7.88064	7.72971	8.12569	8.04581	7.93068
55278	QRSL1	glutaminyl-tRNA synthase (glutamine-hydrolyzing)-like 1	3	5.11926	5.416	4.93301	5.06566	4.39226	5.11616	5.25204	5.15622	5.41278	6.22839	6.00395	5.79916
8811	GALR2	galanin receptor 2	3	3.98153	4.4115	4.18622	4.11197	3.90214	4.40899	4.45645	4.56571	4.42742	5.56747	5.0349	4.9235
118424	UBE2J2	ubiquitin conjugating enzyme E2 J2	3	4.99183	5.94762	5.11514	5.13152	5.59866	5.34417	5.17881	5.90267	5.28418	5.69843	6.18641	5.71446
3596	IL13	interleukin 13	3	3.49481	4.34895	3.65433	3.25908	2.94319	3.6158	3.3566	3.78038	3.57584	7.04402	6.73553	6.79362
7918	GPANK1	G-patch domain and ankyrin repeats 1	3	5.87853	6.08621	5.73746	5.69924	5.80086	5.70532	6.01829	5.82898	5.59945	6.99829	6.78985	6.56205
376267	RAB15	RAB15, member RAS oncogene family	3	4.55561	5.00197	4.8273	4.72853	4.89436	4.95162	4.85492	4.95473	4.60809	6.27841	5.24141	5.8584
8754	ADAM9	ADAM metallopeptidase domain 9	3	3.99005	4.40112	4.19228	3.80345	4.27132	4.14493	4.00233	4.40689	3.99916	4.68031	4.90277	5.12688
22916	NCBP2	nuclear cap binding protein subunit 2	3	7.13644	6.90378	6.78744	7.01492	6.73671	6.81282	7.19543	6.98648	6.69057	7.50457	7.39626	7.25952
79172	CENPO	centromere protein O	3	4.92497	5.62161	5.34104	4.43493	5.29926	5.30817	4.91245	5.81367	4.94092	6.62113	6.59126	6.40997
84547	PGBD1	piggyBac transposable element derived 1	3	4.61965	4.85976	4.82011	4.84039	4.54115	4.97195	5.00067	4.9846	4.66254	5.61836	5.80294	5.419
28960	DCPS	decapping enzyme, scavenger	3	6.59453	7.03331	6.89842	6.51507	6.77508	6.91263	6.7969	7.24314	6.71715	7.31468	7.58099	7.42196
10741	RBBP9	RB binding protein 9, serine hydrolase	3	4.10234	4.56273	4.12388	3.96841	4.37191	4.19261	4.15647	4.71386	3.73598	4.58536	5.1981	4.73672
283106	CSNK2A3	casein kinase 2 alpha 3	3	5.28862	5.78499	5.36309	5.3827	5.26399	5.10147	5.86904	5.59236	5.28401	6.69477	6.35651	6.02107
84065	TMEM222	transmembrane protein 222	3	6.52923	6.59898	6.69667	6.62158	6.44186	6.54408	6.80494	6.62538	6.59282	7.28598	7.41025	7.32185
5686	PSMA5	proteasome subunit alpha 5	3	7.85592	8.1961	8.07884	7.9853	7.78981	7.92738	8.10257	8.38083	8.02361	8.48581	8.86319	8.53971
6573	SLC19A1	solute carrier family 19 member 1	3	6.09895	6.45815	6.09689	6.41877	6.28229	6.06246	6.76264	6.55594	6.14498	7.4633	6.85322	6.91477
51634	RBMX2	RNA binding motif protein, X-linked 2	3	6.60777	6.83091	6.78352	6.61202	6.54894	6.70807	6.85987	7.06871	6.73129	7.15277	7.31413	7.01429
54802	TRIT1	tRNA isopentenyltransferase 1	3	6.69858	6.62723	6.21675	6.65367	6.43632	6.10624	7.01022	6.75689	6.15714	7.38528	7.00923	6.67571
10280	SIGMAR1	sigma non-opioid intracellular receptor 1	3	7.61349	7.70797	7.43895	7.38072	7.34029	7.27099	7.86353	7.85689	7.47523	8.54504	8.26609	8.22543
5496	PPM1G	protein phosphatase, Mg2+/Mn2+ dependent 1G	3	8.14687	8.4822	8.25274	8.06848	8.11638	8.01663	8.30725	8.54584	8.19173	8.96563	8.91832	8.90299
970	CD70	CD70 molecule	3	3.67552	4.08001	4.03142	3.5693	4.06247	4.06971	4.1364	4.14945	4.14104	4.93544	5.38909	6.03168
9289	ADGRG1	adhesion G protein-coupled receptor G1	3	2.93054	3.89208	4.73681	2.60156	4.10994	4.41615	3.41043	4.03419	4.63882	4.96357	5.64791	6.82624
115939	TSR3	TSR3, acp transferase ribosome maturation factor	3	7.17875	7.31018	7.31222	7.06998	7.25113	7.24437	7.49557	7.54813	7.47141	8.20554	8.27559	7.93119
550	AUP1	ancient ubiquitous protein 1	3	8.23253	8.24434	7.99577	8.15629	8.10087	8.02802	8.41876	8.35015	8.13639	8.79103	8.78338	8.71208
9560	CCL4L2	C-C motif chemokine ligand 4 like 2	3	4.19156	4.27646	5.03332	3.49283	4.06001	4.99618	3.90761	4.46	5.83616	6.3268	7.40999	8.87651
3567	IL5	interleukin 5	3	3.00611	3.51857	3.1193	2.0786	2.39739	2.08119	2.6216	3.68424	2.58009	7.12689	7.38892	7.12287
91319	DERL3	derlin 3	3	4.48146	4.87375	4.01174	4.4448	4.85238	3.83572	4.46601	4.92601	4.04068	5.08922	5.15457	4.80033
5743	PTGS2	prostaglandin-endoperoxide synthase 2	3	2.73549	2.90912	2.81496	2.57737	2.41326	2.7054	2.97661	3.05298	2.94366	4.76241	5.10226	6.22592
3703	STT3A	STT3A, catalytic subunit of the oligosaccharyltransferase complex	3	10.198	10.3532	10.3064	10.1494	10.2608	10.2669	10.3096	10.3921	10.3281	10.7871	10.7949	10.6635
118980	SFXN2	sideroflexin 2	3	6.1387	5.86295	5.5623	6.16369	5.90179	5.58929	6.16555	5.92183	5.53114	6.48312	6.11995	6.10632
3578	IL9	interleukin 9	3	3.55261	2.6588	2.69205	3.2252	2.97735	2.93623	3.67179	4.1681	2.60836	7.94287	7.94324	8.28321
10276	NET1	neuroepithelial cell transforming 1	3	6.99709	6.82075	6.41199	6.80373	6.79629	6.57603	6.76728	7.16895	6.49527	8.43231	7.92233	7.83532
6348	CCL3	C-C motif chemokine ligand 3	3	4.1673	4.66495	4.20368	4.07599	4.35517	4.72816	4.32678	5.64236	5.11735	8.01057	9.30395	10.2552
10201	NME6	NME/NM23 nucleoside diphosphate kinase 6	3	5.26634	5.17756	5.2493	5.39707	4.99348	5.13682	5.35018	5.48908	5.20406	6.29653	6.09527	5.7193
84296	GINS4	GINS complex subunit 4	3	4.71727	4.74066	4.58569	4.92051	4.95516	4.43032	5.19216	5.48534	4.30436	6.83952	6.5417	6.39768
200933	FBXO45	F-box protein 45	3	2.90654	3.52107	3.62521	3.34042	3.6485	3.40764	3.09363	4.07708	3.34061	4.79989	5.00473	4.82573
9050	PSTPIP2	proline-serine-threonine phosphatase interacting protein 2	3	4.77115	4.84368	5.36249	5.04725	4.36379	4.90354	5.02082	5.27959	4.65435	7.02478	6.8225	6.84992
8356	HIST1H3J	histone cluster 1 H3 family member j	3	4.7987	5.86185	5.32709	4.90899	5.55531	5.36335	5.00369	5.91485	4.8366	6.46808	6.59902	6.57992
64745	METTL17	methyltransferase like 17	3	6.2963	6.45662	6.26782	6.33232	6.31528	6.27785	6.36042	6.53974	6.21447	7.02694	6.96779	6.72267
53838	C11orf24	chromosome 11 open reading frame 24	3	6.5369	6.5629	6.55619	6.389	6.42953	6.59219	6.50044	7.00118	6.46029	7.5518	7.51929	7.22476
10293	TRAIP	TRAF interacting protein	3	5.6297	6.02621	5.53764	5.55104	5.77145	5.42761	5.62323	6.41294	5.37611	6.83562	7.19705	6.87815
51023	MRPS18C	mitochondrial ribosomal protein S18C	3	3.97717	3.61402	3.75514	3.70406	3.23387	3.5645	4.05267	4.34071	3.68453	4.85794	5.04234	4.68001
26150	RIBC2	RIB43A domain with coiled-coils 2	3	4.06733	4.69152	3.95152	3.71267	4.57178	3.58622	4.23472	5.12652	3.30848	5.47861	5.47202	6.04703
4049	LTA	lymphotoxin alpha	3	9.3726	9.33324	9.21552	9.35861	9.05176	9.32583	9.91248	10.0629	9.31193	11.3548	11.1586	11.6136
25828	TXN2	thioredoxin 2	3	6.9567	6.99644	6.76243	6.90487	6.93498	6.68541	7.27994	7.22272	6.70285	7.70907	7.55855	7.55316
5886	RAD23A	RAD23 homolog A, nucleotide excision repair protein	3	7.30949	7.38808	7.43014	7.09647	7.25461	7.22047	7.4835	7.63665	7.39327	8.30971	8.27394	8.0694
84522	JAGN1	jagunal homolog 1	3	5.78994	5.74454	5.69926	5.80204	5.56213	5.35524	6.07136	6.07154	5.47006	6.67308	6.71403	6.45882
128178	EDARADD	EDAR associated death domain	3	3.65033	4.00031	4.36265	3.52568	3.22325	3.95571	4.35147	4.4416	3.77646	6.35808	6.21181	6.52384
51163	DBR1	debranching RNA lariats 1	3	7.08977	6.88443	6.67056	7.01573	6.60801	6.97159	7.04534	7.01188	6.89955	7.49594	7.4528	7.28152
84545	MRPL43	mitochondrial ribosomal protein L43	3	7.22103	7.01872	7.19644	6.8688	6.79334	7.29601	7.13727	6.94141	7.26123	7.72967	7.39247	7.42548
84311	MRPL45	mitochondrial ribosomal protein L45	3	7.50466	7.30563	7.07033	7.26741	7.21874	7.42559	7.56477	7.58103	7.45795	7.80831	8.18085	7.99185
132720	C4orf32	chromosome 4 open reading frame 32	3	7.77809	7.52347	7.33511	7.47375	7.5017	7.55758	7.8565	7.82916	7.51788	8.37927	8.29781	8.24113
3775	KCNK1	potassium two pore domain channel subfamily K member 1	3	4.20775	4.29867	4.04386	4.04885	3.73044	4.43545	4.48791	4.47417	4.25584	4.93064	5.54792	5.27469
54069	MIS18A	MIS18 kinetochore protein A	3	4.44724	4.64971	4.74201	4.05987	4.58479	4.26066	5.22172	5.54797	4.10631	5.98425	5.79229	5.59488
55255	WDR41	WD repeat domain 41	3	4.66607	4.28586	5.27909	4.04473	4.01857	4.89402	4.90419	4.96371	4.75321	5.55187	5.30675	5.60583
9334	B4GALT5	beta-1,4-galactosyltransferase 5	3	5.02644	5.26479	6.41452	4.86571	4.83329	5.46457	6.07194	5.74325	5.41772	6.65088	6.30801	6.87225
80262	C16orf70	chromosome 16 open reading frame 70	3	6.37857	6.50566	6.7821	6.3854	5.88088	6.40956	6.79338	6.66532	6.37768	7.15283	6.91936	7.0018
55122	AKIRIN2	akirin 2	3	4.26431	4.43914	4.68589	3.83133	4.29859	4.30936	4.47016	4.43405	4.29587	4.63416	4.90444	4.82516
81610	FAM83D	family with sequence similarity 83 member D	3	4.7472	6.07694	6.03922	4.36506	5.41434	5.3945	5.41596	5.84422	4.87375	6.01285	6.67958	7.2752
55116	TMEM39B	transmembrane protein 39B	3	5.46117	5.60189	5.38641	5.26191	5.44721	4.9247	5.71936	5.58813	4.95569	5.94591	5.86825	5.81948
7976	FZD3	frizzled class receptor 3	3	4.76889	4.40454	4.28793	4.60619	3.79959	3.94509	5.5129	4.52813	3.69176	5.60434	5.58806	5.52934
83693	HSDL1	hydroxysteroid dehydrogenase like 1	3	5.19371	4.92054	5.1318	4.99336	4.40127	5.0779	5.67739	4.89545	5.0567	5.67029	5.22655	5.53968
5571	PRKAG1	protein kinase AMP-activated non-catalytic subunit gamma 1	3	8.68786	8.67626	8.75368	8.48259	8.52182	8.72781	8.86653	8.78113	8.573	8.86249	8.99601	8.90343
6839	SUV39H1	suppressor of variegation 3-9 homolog 1	3	6.61362	6.90839	6.95696	6.72499	6.91873	6.84277	6.76042	7.24199	6.30439	7.91044	7.8462	7.69238
3052	HCCS	holocytochrome c synthase	3	6.394	6.39766	6.77661	6.51733	6.44308	6.84036	6.48441	6.87799	6.64366	7.17005	7.39602	7.06817
1435	CSF1	colony stimulating factor 1	3	7.50133	7.53121	8.28773	7.66307	7.57897	8.01343	7.6288	8.25008	7.55908	9.33192	8.86892	9.69405
4682	NUBP1	nucleotide binding protein 1	3	5.83951	5.55243	5.83395	5.78414	5.56856	5.72464	5.87763	6.06366	5.3791	6.64939	6.68656	6.74419
873	CBR1	carbonyl reductase 1	3	6.45802	6.74728	6.54712	6.47258	6.76913	6.56285	6.42872	7.00949	6.46216	6.87092	7.23403	6.84355
4605	MYBL2	MYB proto-oncogene like 2	3	4.97364	5.93465	5.50954	5.20638	5.97934	5.5548	5.65242	7.13391	4.90895	8.03341	7.82235	7.46889
84057	MND1	meiotic nuclear divisions 1	3	3.07608	3.9989	3.42843	2.84101	4.31593	3.08169	3.6329	5.50318	2.69372	6.39977	6.26697	5.29492
2617	GARS	glycyl-tRNA synthetase	3	9.21431	9.32843	9.33804	9.22847	9.31168	9.20787	9.24084	9.46575	9.15379	9.60628	9.55259	9.64714
55148	UBR7	ubiquitin protein ligase E3 component n-recognin 7 (putative)	3	5.70718	6.04675	6.05312	5.86621	6.06694	5.81051	6.01799	6.5116	5.44537	7.07721	6.86985	6.71537
6241	RRM2	ribonucleotide reductase regulatory subunit M2	3	6.85093	8.3357	8.27497	6.77578	8.32819	7.60218	7.44501	9.39297	6.78091	9.87154	10.1466	9.81428
91801	ALKBH8	alkB homolog 8, tRNA methyltransferase	3	5.01897	4.87493	5.01601	4.74587	4.75997	5.04669	5.03826	5.50178	4.80152	5.51593	5.69872	5.41142
195828	ZNF367	zinc finger protein 367	3	4.21921	3.91039	4.55917	3.88404	4.17253	4.37781	4.21473	4.81731	3.81437	5.70402	5.41241	5.39344
54541	DDIT4	DNA damage inducible transcript 4	3	5.38009	5.51838	5.74725	4.95745	5.49426	5.72746	5.09875	5.88743	5.3333	6.57178	6.26859	6.11542
4292	MLH1	mutL homolog 1	3	5.53589	5.86059	6.00856	5.62157	5.80855	6.03973	5.99764	6.64939	5.88344	6.84277	6.80076	6.61173
9837	GINS1	GINS complex subunit 1	3	4.50923	5.19815	4.74111	4.46447	4.51342	5.64522	5.17088	6.7173	4.55628	7.5451	7.31086	7.02306
27000	DNAJC2	DnaJ heat shock protein family (Hsp40) member C2	3	6.8839	6.9765	7.1543	7.00987	6.80206	7.3988	7.27061	7.76016	6.86012	7.82996	8.03815	8.05052
55005	RMND1	required for meiotic nuclear division 1 homolog	3	5.69472	5.62134	5.78064	5.79715	5.44491	5.84404	5.86139	5.93479	5.56335	6.11369	6.20318	6.22151
5715	PSMD9	proteasome 26S subunit, non-ATPase 9	3	5.53415	5.85879	5.78422	5.64463	5.60228	5.68953	5.58002	5.98635	5.34709	6.31844	6.44129	6.28799
220134	SKA1	spindle and kinetochore associated complex subunit 1	3	4.22483	5.03926	4.84756	3.77551	3.84398	4.28708	4.19052	5.66221	3.13962	6.24597	6.72265	6.16113
55322	C5orf22	chromosome 5 open reading frame 22	3	6.51214	6.56891	6.82407	6.39584	6.24591	6.77136	6.41815	6.70786	6.63109	6.979	7.0617	6.94829
890	CCNA2	cyclin A2	3	6.71452	8.29009	8.02134	6.44115	7.981	7.08309	7.2168	8.52668	6.15587	9.51903	9.43715	8.94767
9833	MELK	maternal embryonic leucine zipper kinase	3	5.4038	6.7353	6.93336	5.17649	6.52444	5.97232	6.36827	7.33006	5.42594	7.99177	8.2993	7.98304
64151	NCAPG	non-SMC condensin I complex subunit G	3	5.85406	7.88301	7.74328	5.5977	7.60275	6.50305	6.82326	8.38684	6.27189	8.87743	9.07627	8.72443
4860	PNP	purine nucleoside phosphorylase	3	7.95311	8.24353	8.34284	8.1914	8.26584	7.85103	8.3041	8.6166	7.67083	9.0632	9.05724	8.6629
8846	ALKBH1	alkB homolog 1, histone H2A dioxygenase	3	5.8543	5.76973	6.09773	6.04037	5.69582	5.60944	6.09274	6.07958	5.51041	6.66319	6.34807	6.40155
23397	NCAPH	non-SMC condensin I complex subunit H	3	4.66327	6.48955	6.73309	4.62432	5.97224	5.21914	5.12155	7.05702	5.01177	7.67246	7.88437	7.75605
79733	E2F8	E2F transcription factor 8	3	4.68354	6.01911	6.00695	4.2329	5.66562	4.40048	4.67934	7.04546	3.72193	7.93225	8.02561	7.65032
55872	PBK	PDZ binding kinase	3	2.64494	3.57959	4.16872	2.90108	2.89287	3.15368	2.73208	4.69494	2.73477	5.69905	5.83515	4.84957
11079	RER1	retention in endoplasmic reticulum sorting receptor 1	3	6.57955	6.43496	6.80813	6.70092	6.36453	6.67181	6.62692	6.79432	6.6349	7.2196	7.11742	6.93027
51290	ERGIC2	ERGIC and golgi 2	3	7.54219	7.42129	7.69537	7.45776	7.44105	7.18164	7.62501	8.04756	7.48637	8.07778	8.33344	8.18143
6729	SRP54	signal recognition particle 54	3	4.7213	4.84549	4.79932	4.40685	4.80089	4.11015	4.59338	5.58539	4.49501	5.57588	5.91509	5.3347
121441	NEDD1	neural precursor cell expressed, developmentally down-regulated 1	3	5.4714	5.89904	5.92125	5.48282	5.64237	5.28188	5.57218	6.30563	5.72253	6.3796	6.6376	6.37299
983	CDK1	cyclin dependent kinase 1	3	4.53397	6.21446	5.6995	4.09439	5.91578	3.75479	4.69359	7.00336	4.36621	7.4565	7.78303	7.03113
6734	SRPRA	SRP receptor alpha subunit	3	8.96319	8.83268	8.91412	8.89034	8.75592	8.70862	9.00279	8.96814	8.82511	9.55679	9.13761	9.1125
10438	C1D	C1D nuclear receptor corepressor	3	6.64117	6.55856	6.99742	6.63539	6.64353	6.08887	6.74074	7.0631	6.497	7.48692	7.50172	7.23812
11212	PROSC	proline synthetase cotranscribed homolog (bacterial)	3	7.33596	7.27647	7.52576	7.36475	7.36874	7.24027	7.46445	7.76313	7.34764	7.93145	7.98925	7.72269
79023	NUP37	nucleoporin 37	3	4.77437	5.18797	5.44558	4.78287	5.36637	4.4743	5.13011	6.289	5.02314	6.22287	6.81733	6.10568
54433	GAR1	GAR1 ribonucleoprotein	3	4.29476	4.39864	4.41096	4.23933	4.29696	3.91314	4.4754	4.97795	4.25081	4.83515	5.16279	4.64436
6504	SLAMF1	signaling lymphocytic activation molecule family member 1	3	7.35978	7.5633	8.4229	7.10112	7.30315	7.60306	7.57111	8.26441	7.96935	8.19821	8.44229	8.94347
23107	MRPS27	mitochondrial ribosomal protein S27	3	6.26522	6.19627	6.55138	5.93339	5.81315	5.32162	6.39134	6.70534	5.80737	7.36025	7.06214	6.91075
9585	KIF20B	kinesin family member 20B	3	5.47161	6.46428	6.39402	5.32698	6.20455	5.36777	5.88665	6.7336	5.67231	6.8176	7.01243	6.52295
959	CD40LG	CD40 ligand	3	7.30594	7.14948	7.82878	6.93855	6.79527	6.91632	7.40492	7.39092	7.29598	8.11275	8.14008	8.16314
4218	RAB8A	RAB8A, member RAS oncogene family	3	9.15895	9.30736	9.4071	8.93902	9.15303	8.81724	9.30697	9.45477	9.06652	9.84611	9.75541	9.70349
23549	DNPEP	aspartyl aminopeptidase	3	6.24193	6.23044	6.32069	5.94482	5.86879	5.3411	6.31203	6.3387	5.54494	7.33783	6.72494	6.72377
7272	TTK	TTK protein kinase	3	4.60887	6.38482	6.15923	4.31909	5.88095	4.3395	5.31612	6.5588	4.4913	7.0513	7.3171	6.78635
84920	ALG10	ALG10, alpha-1,2-glucosyltransferase	3	5.99947	6.02089	6.13104	5.71939	6.35397	5.60302	5.8908	6.59721	5.72171	6.64495	6.99691	6.59392
2218	FKTN	fukutin	3	4.62024	4.02551	4.65842	4.39174	4.32713	4.40804	4.67337	4.72399	4.42068	5.17337	4.85738	5.13762
1786	DNMT1	DNA methyltransferase 1	3	6.75168	6.87977	6.67562	6.72088	6.97267	6.31204	6.94069	7.12485	6.38447	7.71782	7.22584	7.43332
29078	NDUFAF4	NADH:ubiquinone oxidoreductase complex assembly factor 4	3	6.55875	6.04983	6.41946	6.5097	6.25754	6.00254	6.90889	6.97365	6.25879	7.56184	7.49686	7.31967
144455	E2F7	E2F transcription factor 7	3	4.71212	5.97312	6.17083	4.96413	5.76751	5.35775	5.39718	6.82956	5.72618	7.535	7.47466	7.29721
25983	NGDN	neuroguidin	3	6.88877	6.77096	6.74553	6.74132	6.72279	6.38639	6.9379	7.45267	6.59128	7.90616	8.01736	7.67083
11051	NUDT21	nudix hydrolase 21	3	7.65933	8.15742	8.16396	7.7736	8.05488	7.96259	7.78738	8.77281	8.0452	9.01216	9.00186	8.93621
6426	SRSF1	serine and arginine rich splicing factor 1	3	8.95742	9.20787	9.15334	8.96481	9.02018	8.79636	9.06551	9.68233	9.05941	9.97594	9.76333	9.74581
348995	NUP43	nucleoporin 43	3	6.77553	7.07068	6.93204	6.79901	7.03248	6.53038	6.77504	7.68041	6.74408	7.71695	7.7157	7.5867
81556	VWA9	von Willebrand factor A domain containing 9	3	7.43256	7.41685	7.68007	7.34337	7.36056	7.35152	7.48335	7.9377	7.50069	7.94142	7.95146	8.01324
286826	LIN9	lin-9 DREAM MuvB core complex component	3	4.00045	4.37677	4.25652	3.86551	4.2726	3.88914	4.22374	4.94895	3.84466	5.32687	5.05088	4.79512
10615	SPAG5	sperm associated antigen 5	3	2.83439	3.91493	4.01154	2.51001	3.75781	3.24015	3.28828	5.34645	3.13405	5.40349	5.48664	4.99423
10721	POLQ	DNA polymerase theta	3	3.58937	4.97328	4.82422	3.63529	4.67744	3.88424	4.24342	5.97494	3.68676	6.58798	6.302	6.34096
25800	SLC39A6	solute carrier family 39 member 6	3	7.02484	7.23687	7.44914	7.58328	7.49432	7.50895	7.84844	7.91169	7.75581	7.63975	8.07796	8.34172
26958	COPG2	coatomer protein complex subunit gamma 2	3	4.83006	4.68088	4.85547	5.71878	4.87458	4.68643	6.19865	5.38179	5.08925	5.85441	6.0663	5.9836
5894	RAF1	Raf-1 proto-oncogene, serine/threonine kinase	3	5.92344	5.99562	6.08486	6.15239	6.26438	6.18956	6.55577	6.37319	6.2366	6.45879	6.67077	6.48188
8669	EIF3J	eukaryotic translation initiation factor 3 subunit J	3	5.94066	6.45256	6.23838	6.64927	6.98961	6.35854	7.36327	7.22427	6.65462	7.08529	7.62021	7.46649
9131	AIFM1	apoptosis inducing factor, mitochondria associated 1	3	5.87111	5.9435	5.7215	6.0894	6.10889	5.70909	6.38312	6.24448	5.92593	6.37389	6.33994	6.32481
28969	BZW2	basic leucine zipper and W2 domains 2	3	6.56395	6.63704	6.54507	7.29951	7.39337	6.66134	7.95468	7.74412	7.04763	8.08123	8.22026	7.96329
9136	RRP9	ribosomal RNA processing 9, small subunit (SSU) processome component, homolog (yeast)	3	4.46151	4.11748	4.29106	4.68665	4.35076	4.51015	5.27744	4.67112	4.89312	5.19173	5.22833	5.27715
11033	ADAP1	ArfGAP with dual PH domains 1	3	4.85239	4.94763	5.49014	5.46901	5.80822	5.69204	6.37582	6.31609	6.42334	6.48711	7.33649	7.23366
9377	COX5A	cytochrome c oxidase subunit 5A	3	8.47663	8.94844	8.579	8.8667	9.09789	8.63001	9.42521	9.18058	9.08221	9.48112	9.45285	9.41098
51103	NDUFAF1	NADH:ubiquinone oxidoreductase complex assembly factor 1	3	5.46328	5.76936	5.91373	6.26753	5.72695	5.72002	6.60711	5.97577	6.20758	6.63045	6.63592	6.7238
196264	MPZL3	myelin protein zero like 3	3	5.06637	5.93511	5.3578	5.71747	5.95272	5.37288	5.81752	6.19726	5.88311	5.80915	6.66677	6.55652
83732	RIOK1	RIO kinase 1	3	6.37969	6.65665	6.47938	7.18928	6.89299	6.37788	7.30497	7.41914	6.9213	7.67073	8.01861	7.63099
116092	DNTTIP1	deoxynucleotidyltransferase terminal interacting protein 1	3	5.58425	5.65696	5.72501	5.95261	5.5382	5.71972	6.1144	6.08859	5.95829	6.26082	6.42083	6.23767
8480	RAE1	ribonucleic acid export 1	3	5.76655	6.21993	6.20027	6.56744	6.08086	6.01474	6.92137	6.85854	6.49639	7.24306	7.52633	7.25483
9556	C14orf2	chromosome 14 open reading frame 2	3	8.40216	8.4691	8.50453	8.53659	8.47622	8.45832	9.00984	8.66095	8.49571	9.02949	9.05973	8.73636
403	ARL3	ADP ribosylation factor like GTPase 3	3	5.67833	5.68115	5.7808	5.79953	5.72321	5.60114	5.93418	5.87719	5.69297	5.86952	6.55349	6.41137
10542	LAMTOR5	late endosomal/lysosomal adaptor, MAPK and MTOR activator 5	3	6.80105	7.12422	7.15673	7.29694	7.37882	7.32504	7.38456	7.42031	7.39372	7.53193	8.08498	7.79628
23365	ARHGEF12	Rho guanine nucleotide exchange factor 12	3	3.59162	5.10074	5.57867	5.3084	5.35174	5.70332	5.41988	5.48297	5.68486	6.04788	6.36164	6.95505
56947	MFF	mitochondrial fission factor	3	7.08158	7.34988	7.26739	7.54175	7.53747	7.44718	7.67742	7.70425	7.28163	7.6107	7.96626	7.74097
84233	TMEM126A	transmembrane protein 126A	3	4.95919	5.39115	5.59043	5.75378	5.47025	6.01475	6.17605	5.77392	5.73119	6.21496	6.46915	6.30762
3422	IDI1	isopentenyl-diphosphate delta isomerase 1	3	7.25395	7.26914	7.63535	7.69717	7.59843	7.62	7.79284	7.96407	7.68735	7.71832	7.88016	8.09364
81502	HM13	histocompatibility minor 13	3	7.22344	7.49699	7.53064	7.60347	7.80184	7.66552	7.89628	7.80496	7.62267	7.86131	7.87793	8.00852
27339	PRPF19	pre-mRNA processing factor 19	3	6.50735	6.67407	6.75718	7.03152	7.3983	7.01641	7.45567	7.29045	7.00509	7.55341	7.58691	7.67557
9875	URB1	URB1 ribosome biogenesis 1 homolog (S. cerevisiae)	3	5.50474	5.3531	5.20627	6.13246	5.88578	5.36884	6.25491	5.9513	5.5131	6.31213	6.02485	6.13899
8454	CUL1	cullin 1	3	7.63148	7.72703	7.87265	8.1448	8.22145	8.02128	8.21883	8.06846	7.91741	8.20707	8.44171	8.61921
51232	CRIM1	cysteine rich transmembrane BMP regulator 1	3	4.31431	4.397	4.52309	5.14297	4.84376	4.80036	5.56098	4.84808	4.60407	5.5014	5.2249	5.33766
9675	TTI1	TELO2 interacting protein 1	3	7.45819	7.58429	7.70323	8.3601	8.01594	7.84412	8.38696	8.07781	7.78239	8.72939	8.43828	8.46277
9373	PLAA	phospholipase A2 activating protein	3	6.00527	6.34178	6.68889	6.50253	7.10907	6.65238	6.99885	7.07509	6.82957	7.09375	7.34288	7.29212
4849	CNOT3	CCR4-NOT transcription complex subunit 3	3	6.61235	6.38307	6.78285	6.86847	6.80926	6.72438	7.03672	6.76813	6.84443	7.03041	6.92446	7.0826
9261	MAPKAPK2	mitogen-activated protein kinase-activated protein kinase 2	3	7.01001	7.11756	7.39535	7.50192	7.68861	7.43128	7.67523	7.50574	7.63447	7.82523	7.77726	8.10829
2926	GRSF1	G-rich RNA sequence binding factor 1	3	8.01204	8.27876	8.19133	8.4686	8.66458	8.19341	8.58122	8.61385	8.39738	8.71756	8.95489	8.82514
54931	TRMT10C	tRNA methyltransferase 10C, mitochondrial RNase P subunit	3	4.45436	4.58801	4.88489	5.54961	5.74861	4.84018	6.08258	5.4626	5.43346	6.35999	6.5766	6.43041
140465	MYL6B	myosin light chain 6B	3	4.46646	5.16107	5.55576	5.86059	6.04608	5.63447	6.5618	5.85924	5.90104	6.52816	6.65953	6.49709
64374	SIL1	SIL1 nucleotide exchange factor	3	5.57486	5.29052	5.69255	5.74386	5.77636	5.70191	5.88566	5.69627	5.82936	5.92564	6.10421	6.11407
51388	NIP7	NIP7, nucleolar pre-rRNA processing protein	3	7.42534	7.49495	7.56594	7.91014	7.78383	7.84305	8.19689	8.4086	7.81193	8.55897	8.75296	8.57283
2037	EPB41L2	erythrocyte membrane protein band 4.1 like 2	3	3.32939	4.64389	4.34273	4.36742	4.80993	4.71681	4.60085	5.23599	4.66414	5.42126	5.57115	5.58334
2146	EZH2	enhancer of zeste 2 polycomb repressive complex 2 subunit	3	6.6911	7.45493	7.35928	7.4918	7.74145	7.54966	7.94894	8.23596	7.476	8.34376	8.59547	8.48937
1503	CTPS1	CTP synthase 1	3	6.17792	6.72262	6.45067	7.27152	7.08648	6.96088	7.76754	7.74182	6.7229	8.26502	8.38135	8.15963
51056	LAP3	leucine aminopeptidase 3	3	7.59144	8.16863	8.04363	8.03313	8.28797	8.19185	8.46348	8.58031	8.22559	8.7948	8.95396	8.73552
64422	ATG3	autophagy related 3	3	7.34022	7.50168	7.43917	7.64804	7.55417	7.52821	7.83544	7.78165	7.55821	8.0243	8.05824	7.77921
64425	POLR1E	RNA polymerase I subunit E	3	6.60173	6.58889	6.29975	7.12602	6.73813	6.59417	7.07281	7.18929	6.67239	7.55878	7.65849	7.48777
5876	RABGGTB	Rab geranylgeranyltransferase beta subunit	3	7.64569	7.60949	7.65757	8.33269	7.98867	7.91977	8.30035	8.42201	7.96619	8.80682	8.90403	8.65898
27340	UTP20	UTP20, small subunit processome component	3	4.94923	5.42707	5.63285	6.29005	5.90494	5.83142	6.31933	6.75381	5.94544	7.40861	7.14699	7.08997
79954	NOL10	nucleolar protein 10	3	5.85295	6.02553	5.84737	6.56285	6.22409	5.96223	6.53024	6.52246	6.06666	7.10369	6.7522	6.89515
10885	WDR3	WD repeat domain 3	3	5.02761	5.57237	5.1991	6.07318	5.71695	5.09294	6.00445	6.03733	5.3028	6.78877	6.53463	6.5469
467	ATF3	activating transcription factor 3	3	3.70189	4.82071	4.82993	4.86254	5.24625	5.00548	4.82729	6.20794	5.68736	5.99461	7.53791	7.5685
10775	POP4	POP4 homolog, ribonuclease P/MRP subunit	3	6.58547	6.85714	7.16663	7.18515	6.88747	7.14981	7.27612	7.51099	7.33244	7.68719	7.97637	7.79942
27166	PRELID1	PRELI domain containing 1	3	8.30533	8.31669	8.55378	8.88175	8.63426	8.5563	9.13958	8.77203	8.62497	9.52408	9.36491	9.12369
56945	MRPS22	mitochondrial ribosomal protein S22	3	6.40744	6.52279	6.62755	6.72709	6.68854	6.66639	6.79334	6.86813	6.69061	6.93498	7.30051	6.957
821	CANX	calnexin	3	8.61811	8.92555	8.91654	9.00767	9.03676	8.88948	9.1829	9.20916	8.98426	9.30096	9.37297	9.45324
10525	HYOU1	hypoxia up-regulated 1	3	6.87705	7.07559	7.04046	7.19658	7.14314	7.05824	7.35464	7.23989	7.10093	7.45077	7.35893	7.53972
7037	TFRC	transferrin receptor	3	6.754	8.10784	8.07209	8.31256	8.27916	8.20424	9.01813	8.91907	8.33457	9.39418	9.46466	9.76365
56005	MYDGF	myeloid derived growth factor	3	4.56074	5.19124	5.41394	5.40481	5.3397	5.36708	5.81124	5.70114	5.28293	6.15448	6.14491	6.07734
9879	DDX46	DEAD-box helicase 46	3	7.33395	7.58847	7.61835	7.88948	7.66417	7.585	7.95521	7.91849	7.52763	8.22729	8.27781	8.08953
55131	RBM28	RNA binding motif protein 28	3	4.96691	5.77437	5.61528	5.8482	5.79571	5.41557	5.99307	6.022	5.3623	6.46014	6.38201	6.48889
55920	RCC2	regulator of chromosome condensation 2	3	6.93072	7.57749	7.19274	7.46202	7.48424	7.30817	7.60726	7.86334	7.2117	8.2142	7.91562	8.07492
3954	LETM1	leucine zipper and EF-hand containing transmembrane protein 1	3	5.92057	6.32421	6.16604	6.36465	6.01428	6.18051	6.57637	6.68829	6.28771	7.16104	6.95194	6.88937
23603	CORO1C	coronin 1C	3	4.80024	5.72693	5.64347	6.00996	5.47028	5.53214	5.62966	6.26359	5.79703	7.0085	6.81225	6.85475
54948	MRPL16	mitochondrial ribosomal protein L16	3	6.19711	6.67616	6.4855	6.79988	6.40541	6.58679	6.84115	7.11351	6.58694	7.35408	7.41068	7.13833
22894	DIS3	DIS3 homolog, exosome endoribonuclease and 3'-5' exoribonuclease	3	8.2246	8.39503	8.1025	8.49212	8.36383	8.12965	8.51137	8.54149	8.12246	8.77582	8.66374	8.76124
51249	TMEM69	transmembrane protein 69	3	7.17043	7.23632	6.98615	7.68201	7.17376	7.15149	7.55741	7.72073	7.16613	8.01356	8.17074	7.76931
7873	MANF	mesencephalic astrocyte derived neurotrophic factor	3	4.8935	5.41781	5.13871	5.47794	5.1185	5.19725	5.36245	5.76507	5.25423	5.77463	6.24254	5.85636
5393	EXOSC9	exosome component 9	3	7.872	8.22622	8.26861	8.29826	8.16522	8.20453	8.41158	8.71236	8.12013	9.13227	9.05669	8.86762
23197	FAF2	Fas associated factor family member 2	3	7.67041	8.12561	7.90565	7.89618	8.09261	7.98269	7.94225	8.33119	7.8901	8.31639	8.43009	8.53287
5888	RAD51	RAD51 recombinase	3	2.42034	3.67148	3.54845	3.86847	3.62311	3.609	3.94546	4.84194	3.23777	5.7009	5.41733	5.46321
23761	PISD	phosphatidylserine decarboxylase	3	3.92003	4.25647	4.01436	4.30912	4.0936	4.22309	4.4675	4.50431	3.9569	5.14773	4.75847	4.97669
125061	AFMID	arylformamidase	3	3.28373	4.21854	3.35508	4.00769	3.7827	3.74065	4.22272	5.05905	3.37882	5.23947	5.95596	5.35138
5019	OXCT1	3-oxoacid CoA-transferase 1	3	6.61992	7.42287	7.19995	7.56967	7.35143	7.43818	7.43229	7.98847	7.07675	8.57292	8.57374	8.33876
53371	NUP54	nucleoporin 54	3	6.69961	6.90912	6.85207	7.06045	6.79195	6.90338	7.09216	7.16127	6.74033	7.37135	7.40176	7.34031
23404	EXOSC2	exosome component 2	3	5.72912	5.84056	6.06797	6.24217	6.15002	6.34148	6.63313	6.95149	5.75841	7.62524	7.38749	7.49096
8208	CHAF1B	chromatin assembly factor 1 subunit B	3	5.51946	6.35515	6.01504	6.04941	6.60149	6.07702	6.83166	7.4844	5.60532	8.17345	7.98513	7.69715
6240	RRM1	ribonucleotide reductase catalytic subunit M1	3	8.27385	9.26793	9.13518	8.86316	9.41169	9.24703	9.34524	9.84843	8.87763	10.3326	10.2966	10.1593
78995	C17orf53	chromosome 17 open reading frame 53	3	3.40659	4.0341	4.40591	4.34097	4.61526	4.37446	4.55587	5.31546	4.08479	5.70445	6.25148	6.05787
84930	MASTL	microtubule associated serine/threonine kinase like	3	4.04078	5.27783	5.24307	4.81731	5.54088	5.10175	5.09953	6.20925	4.92243	6.11341	6.88043	6.63605
51514	DTL	denticleless E3 ubiquitin protein ligase homolog	3	5.3737	7.11441	6.77226	7.00831	7.62668	7.04805	7.97296	8.49467	6.62475	9.07229	8.9177	9.06281
3837	KPNB1	karyopherin subunit beta 1	3	8.12831	8.80728	8.70892	8.93663	8.96946	8.72118	9.33486	9.48829	8.53907	9.7724	9.63025	9.64731
9156	EXO1	exonuclease 1	3	3.58961	5.24922	5.02937	5.25765	5.41366	5.24648	6.36916	7.28578	4.84954	8.1817	8.18506	7.7638
51194	IPO11	importin 11	3	6.20045	6.47468	6.58417	6.92994	6.55594	6.81043	7.06629	7.19956	6.68439	7.6686	7.46897	7.72446
10036	CHAF1A	chromatin assembly factor 1 subunit A	3	4.98035	6.00292	5.73768	5.86063	6.14731	6.11754	6.31988	6.67049	5.81651	7.35683	6.8989	7.25935
160897	GPR180	G protein-coupled receptor 180	3	4.1108	4.69149	5.09336	5.0921	4.55395	5.0843	4.85098	5.50321	4.72349	5.85475	5.941	5.98206
8243	SMC1A	structural maintenance of chromosomes 1A	3	7.57537	7.71469	7.94499	8.08416	7.70212	7.86456	8.08185	8.10039	7.69536	8.68656	8.1791	8.65728
1122	CHML	CHM like, Rab escort protein 2	3	3.34869	3.95272	3.82885	4.15803	4.05269	3.74155	3.88748	4.56702	3.64418	4.93056	4.71362	4.98344
22984	PDCD11	programmed cell death 11	3	5.45336	6.36344	6.32584	6.57204	6.43559	6.29888	6.6295	6.94103	6.17685	7.37983	7.18153	7.26874
488	ATP2A2	ATPase sarcoplasmic/endoplasmic reticulum Ca2+ transporting 2	3	7.67876	8.32616	8.15435	8.38691	8.38235	8.24232	8.30621	8.63724	8.16875	8.80126	8.71474	8.87619
1874	E2F4	E2F transcription factor 4	3	7.08235	7.26604	7.41957	7.60606	7.43633	7.3605	7.60582	7.86717	7.28594	7.97445	7.89199	7.95998
55746	NUP133	nucleoporin 133	3	2.30958	3.04506	3.88618	3.50808	3.58279	3.46661	3.55199	4.55367	3.56393	4.6431	4.7413	4.94274
55973	BCAP29	B-cell receptor associated protein 29	3	5.03112	5.17934	6.18882	5.99792	5.60868	5.95866	5.92526	6.29258	5.82336	6.56041	6.58612	6.71163
84271	POLDIP3	DNA polymerase delta interacting protein 3	3	6.84727	6.93588	7.1754	7.14542	7.06847	7.19017	7.09136	7.25072	7.14046	7.28651	7.35425	7.42092
55127	HEATR1	HEAT repeat containing 1	3	8.29517	8.30416	8.28179	8.76006	8.49261	8.30125	8.61652	8.64169	8.11565	9.03516	8.83085	8.83731
128869	PIGU	phosphatidylinositol glycan anchor biosynthesis class U	3	5.71556	5.85882	6.15974	6.50226	6.35788	6.26514	6.68819	6.72757	5.97274	7.18109	7.28097	7.00485
79053	ALG8	ALG8, alpha-1,3-glucosyltransferase	3	6.19653	6.73921	6.57535	6.86434	6.97088	6.70773	6.91722	7.10208	6.45228	7.22669	7.42147	7.30489
2956	MSH6	mutS homolog 6	3	5.30334	6.08438	5.74548	6.85568	6.71779	5.9803	6.80684	7.31135	5.59395	7.52451	7.44791	7.62954
57678	GPAM	glycerol-3-phosphate acyltransferase, mitochondrial	3	2.84653	3.59834	3.91154	4.04197	3.59197	3.96158	4.14254	4.34331	3.55839	4.62199	4.63544	4.62083
9401	RECQL4	RecQ like helicase 4	3	3.52977	4.18453	3.93798	4.32581	4.29552	4.43401	4.43545	4.80881	4.04747	5.37891	5.06535	4.91662
79796	ALG9	ALG9, alpha-1,2-mannosyltransferase	3	5.29797	4.74854	5.12156	5.68798	5.03711	5.35144	5.74625	5.55161	5.01703	6.3665	5.94726	5.96016
993	CDC25A	cell division cycle 25A	3	2.40346	3.83015	3.41503	4.00619	4.8649	4.75051	4.77605	5.61355	3.9951	6.80381	6.62006	6.6373
56926	NCLN	nicalin	3	5.27261	5.52777	5.82136	5.78783	5.89222	6.15178	6.14509	6.2429	5.86275	6.67936	6.4615	6.71723
9816	URB2	URB2 ribosome biogenesis 2 homolog (S. cerevisiae)	3	5.13853	5.09256	4.89376	5.74018	5.73761	5.48435	5.83658	6.13448	5.16789	6.33776	6.44389	6.20896
10560	SLC19A2	solute carrier family 19 member 2	3	3.76005	4.41367	4.01193	5.00207	5.07546	5.03643	4.80237	5.56002	4.23583	5.63207	5.99035	6.66419
80223	RAB11FIP1	RAB11 family interacting protein 1	3	6.96208	7.5952	7.65083	7.52961	7.75243	7.82193	7.44186	7.78788	7.63263	8.13364	7.96028	8.34887
9733	SART3	squamous cell carcinoma antigen recognized by T-cells 3	3	6.17694	6.26267	6.32883	6.49185	6.4443	6.39626	6.38107	6.5207	6.19565	6.76329	6.77322	6.68985
22934	RPIA	ribose 5-phosphate isomerase A	3	5.30716	5.42954	5.24196	6.00161	5.64853	5.57408	5.81855	6.04401	5.28039	6.45654	6.4663	6.23961
10531	PITRM1	pitrilysin metallopeptidase 1	3	7.074	7.11455	6.86743	7.43813	7.17955	7.31576	7.34229	7.34192	6.88446	7.60419	7.61942	7.91364
3251	HPRT1	hypoxanthine phosphoribosyltransferase 1	3	4.76742	5.12893	5.37801	5.52433	5.96792	5.2511	5.80777	6.53244	5.0412	6.66747	6.70361	6.53178
8833	GMPS	guanine monophosphate synthase	3	7.85228	7.93184	8.07733	8.17877	8.37916	8.0507	8.53803	8.68983	8.04598	8.901	8.85385	8.69751
2175	FANCA	Fanconi anemia complementation group A	3	5.41711	6.24897	6.26256	6.32456	6.84261	6.22947	6.86243	7.76599	6.28539	8.09507	7.75642	7.93768
25788	RAD54B	RAD54 homolog B (S. cerevisiae)	3	4.84732	5.94397	5.80858	5.85336	6.58362	5.79796	6.27789	7.44712	5.8458	7.68949	7.7037	7.39922
80155	NAA15	N(alpha)-acetyltransferase 15, NatA auxiliary subunit	3	8.19851	8.37115	8.44373	8.51231	8.71118	8.25195	8.71395	9.05852	8.43425	9.12026	9.03016	8.98816
79723	SUV39H2	suppressor of variegation 3-9 homolog 2	3	5.29332	5.47505	5.15196	5.67699	5.99185	4.79446	5.83147	6.38286	5.39231	6.81273	6.38093	6.83122
132789	GNPDA2	glucosamine-6-phosphate deaminase 2	3	6.59514	6.37714	6.67716	6.86875	6.71186	6.59451	6.93709	6.9348	6.6399	7.06372	7.08338	7.23637
23234	DNAJC9	DnaJ heat shock protein family (Hsp40) member C9	3	4.7987	5.18375	6.19998	6.69926	6.54443	5.83318	6.86637	7.32117	6.236	7.85278	7.89026	7.54881
57510	XPO5	exportin 5	3	5.69633	6.03794	6.16348	6.45757	6.33902	6.03614	6.39403	6.66827	6.14651	6.91631	6.7498	6.82101
6119	RPA3	replication protein A3	3	3.21555	3.96989	4.2205	4.44553	4.54946	3.34447	4.9225	5.42824	4.30989	5.65623	5.53543	5.691
39	ACAT2	acetyl-CoA acetyltransferase 2	3	5.28824	6.0834	6.25036	6.26526	6.45016	5.75994	6.69325	6.942	6.28233	7.31761	7.37788	7.24227
7993	UBXN8	UBX domain protein 8	3	3.66213	4.25589	4.45628	4.91499	4.78632	3.58751	5.00775	5.38649	4.29711	5.91393	5.73124	5.4914
10105	PPIF	peptidylprolyl isomerase F	3	5.79975	6.9071	6.46217	7.01023	7.47369	6.53385	7.51997	7.82661	6.79808	8.4612	8.50059	8.04154
57003	CCDC47	coiled-coil domain containing 47	3	8.32912	8.4999	8.69707	8.79076	8.81001	8.71664	8.95566	9.04083	8.79543	9.34911	9.32688	9.2948
57415	C3orf14	chromosome 3 open reading frame 14	3	2.0083	2.7953	2.65211	3.72104	3.90208	2.51286	4.13252	5.17303	3.41787	5.83154	6.30821	5.85967
10652	YKT6	YKT6 v-SNARE homolog (S. cerevisiae)	3	5.55569	5.66183	5.93359	6.06388	6.14034	5.86056	6.27712	6.49676	5.99077	6.6254	6.84353	6.72149
7374	UNG	uracil DNA glycosylase	3	4.14983	4.08774	4.33825	4.92056	5.05577	4.0684	5.54171	5.9055	4.58435	6.36357	6.49239	6.55839
51602	NOP58	NOP58 ribonucleoprotein	3	8.40531	8.42365	8.4258	8.75349	8.85416	8.65492	9.03622	9.41351	8.82373	9.43645	9.63924	9.45409
6566	SLC16A1	solute carrier family 16 member 1	3	6.29365	6.78895	6.83869	6.89195	7.1468	7.01298	7.25628	7.7721	7.28714	8.06301	8.04333	8.02146
4173	MCM4	minichromosome maintenance complex component 4	3	6.32678	7.16853	6.74691	7.23528	7.62977	7.00571	7.75669	8.27073	7.20467	8.8128	8.42349	8.45756
894	CCND2	cyclin D2	3	10.1365	10.2771	10.3871	10.5542	10.4891	10.4611	10.7677	10.8921	10.5893	11.1619	11.0259	11.2983
9790	BMS1	BMS1, ribosome biogenesis factor	3	6.25464	6.50811	6.63258	7.0031	7.0536	6.69006	7.06237	7.54339	6.99781	7.60975	7.67356	7.66143
51118	UTP11	UTP11, small subunit processome component homolog (S. cerevisiae)	3	5.84013	6.11538	6.55855	6.84478	7.05333	6.6555	7.16158	7.63599	7.06739	7.8491	7.94609	7.82216
51126	NAA20	N(alpha)-acetyltransferase 20, NatB catalytic subunit	3	4.63475	4.36762	4.90219	5.0679	5.14645	5.0284	5.49099	5.48011	5.28559	5.81766	6.06967	5.73052
10950	BTG3	BTG anti-proliferation factor 3	3	4.81869	5.35179	5.4541	5.44456	6.00031	5.54909	5.86722	6.30112	5.76592	6.41978	6.90539	6.47991
10574	CCT7	chaperonin containing TCP1 subunit 7	3	6.75047	7.01781	6.85849	7.56081	7.7017	7.07113	8.08411	8.05653	7.45039	8.67858	8.72703	8.47963
55646	LYAR	Ly1 antibody reactive	3	6.02285	5.95092	6.10222	6.8982	6.84024	6.41212	7.31789	7.34125	6.8753	7.74694	8.13196	7.76907
84319	CMSS1	cms1 ribosomal small subunit homolog (yeast)	3	4.27324	4.75522	4.93186	5.65829	5.63277	5.30918	6.34031	6.31008	5.75876	7.12779	7.25491	7.04668
120425	JAML	junction adhesion molecule like	3	6.78237	6.67492	7.15977	7.36971	7.45192	7.43745	7.72755	7.82964	7.67455	8.07511	8.633	8.25064
10471	PFDN6	prefoldin subunit 6	3	6.1154	6.38364	6.51414	6.74683	6.91781	6.5226	7.10898	7.06334	6.81301	7.46731	7.69397	7.28433
51497	NELFCD	negative elongation factor complex member C/D	3	5.76716	6.01232	6.11953	6.46615	6.61722	6.31283	6.72083	6.70704	6.5238	7.03532	7.09116	6.94379
131076	CCDC58	coiled-coil domain containing 58	3	5.83302	6.35204	6.5941	7.0654	7.80243	6.82612	7.98948	8.04274	7.29613	8.48578	8.87833	8.4601
2067	ERCC1	ERCC excision repair 1, endonuclease non-catalytic subunit	3	6.66557	6.54538	6.54501	6.8054	6.99099	6.63252	6.88814	6.97073	6.76195	6.96272	7.26164	7.15289
55299	BRIX1	BRX1, biogenesis of ribosomes	3	6.35346	6.69907	6.56496	7.08229	7.44175	6.78744	7.42718	7.7547	7.03961	8.04988	8.2087	7.83325
8520	HAT1	histone acetyltransferase 1	3	8.95243	9.27718	9.35749	9.59124	9.7401	9.44768	9.84796	9.97589	9.58402	10.2528	10.2071	10.1069
1845	DUSP3	dual specificity phosphatase 3	3	4.18581	4.00793	4.4744	4.73625	4.76859	4.49244	5.2526	5.02237	4.84857	5.69025	5.18574	5.61403
2321	FLT1	fms related tyrosine kinase 1	3	3.06755	3.23319	3.32771	4.90908	5.14877	3.48651	4.88363	6.42188	4.12171	7.60901	7.21592	7.69227
5422	POLA1	DNA polymerase alpha 1, catalytic subunit	3	5.6824	6.54984	6.31691	6.72951	7.31123	6.44233	6.93331	7.47849	6.5032	7.97565	7.81791	8.2527
55759	WDR12	WD repeat domain 12	3	4.93636	5.55925	5.41346	5.75747	6.41078	5.28457	5.85857	6.59845	5.7914	6.78472	6.8872	6.90888
26010	SPATS2L	spermatogenesis associated serine rich 2 like	3	6.51355	6.88851	7.28724	7.31859	7.33449	7.2477	7.25476	7.43245	7.3738	7.83193	7.82769	7.78031
5887	RAD23B	RAD23 homolog B, nucleotide excision repair protein	3	8.33055	8.85737	8.87847	8.79837	9.10116	8.86198	8.9781	9.12351	8.97117	9.46342	9.40754	9.37641
23516	SLC39A14	solute carrier family 39 member 14	3	4.22069	4.65396	4.94029	5.2752	5.60183	4.988	5.60517	5.99355	5.16977	7.04659	7.05228	6.98223
83743	GRWD1	glutamate rich WD repeat containing 1	3	5.57927	5.35977	5.72354	5.99505	6.14221	5.8998	6.258	6.49111	6.14431	7.2019	6.93486	6.8124
5702	PSMC3	proteasome 26S subunit, ATPase 3	3	6.31198	6.77555	6.74563	6.90312	7.46959	6.92938	7.23162	7.61697	7.2202	8.07585	8.17099	8.13372
54487	DGCR8	DGCR8, microprocessor complex subunit	3	6.84586	6.6934	6.91973	7.25114	7.08865	7.10374	7.29522	7.26062	7.3527	7.69696	7.69099	7.81685
55720	TSR1	TSR1, ribosome maturation factor	3	6.41483	6.51783	6.41287	6.72421	6.98128	6.63876	6.76664	7.12089	6.7864	7.27574	7.62158	7.23697
2547	XRCC6	X-ray repair cross complementing 6	3	9.39082	9.60555	9.4463	9.83577	9.8416	9.59165	9.91008	9.92237	9.67253	10.3312	10.2528	10.1382
5982	RFC2	replication factor C subunit 2	3	5.15384	5.78865	5.83539	6.5628	6.85945	6.11239	6.86511	7.14231	6.42764	8.02184	8.20824	7.88097
27346	TMEM97	transmembrane protein 97	3	6.01038	6.42314	6.06609	7.26554	7.42844	6.65813	7.49817	8.21909	7.08686	9.00607	9.08093	8.84557
80179	MYO19	myosin XIX	3	4.78598	4.96631	5.12922	5.95219	5.89745	5.40537	5.87316	6.30647	5.72561	7.06292	7.05048	6.85909
9343	EFTUD2	elongation factor Tu GTP binding domain containing 2	3	6.96032	7.07747	6.97634	7.47932	7.30321	7.07415	7.49106	7.5143	7.18705	8.09169	7.79132	7.88047
220042	DDIAS	DNA damage induced apoptosis suppressor	3	2.40434	3.49335	4.04415	4.13593	4.32013	4.26632	4.39665	5.73099	4.21463	6.50847	6.59752	6.51892
8318	CDC45	cell division cycle 45	3	4.50671	5.57759	5.70863	6.07482	6.2466	6.06325	6.84875	7.50149	6.0462	8.47022	8.40792	8.17572
5471	PPAT	phosphoribosyl pyrophosphate amidotransferase	3	6.72373	6.73948	6.56119	7.36499	7.17188	6.74464	7.59177	7.82264	6.79292	8.37577	8.29293	7.94701
990	CDC6	cell division cycle 6	3	4.94464	5.55546	5.6775	6.03859	6.50991	6.09996	6.61811	7.73707	5.98444	8.3338	8.37671	8.25073
90861	HN1L	hematological and neurological expressed 1 like	3	4.57075	5.25487	5.08857	5.38993	5.68633	5.42776	5.50249	6.60421	5.36896	6.52572	6.80411	6.47305
29128	UHRF1	ubiquitin like with PHD and ring finger domains 1	3	5.62201	6.62203	6.11102	6.26766	6.8573	6.8573	7.39075	7.75432	6.42068	8.6345	8.03891	8.29001
1111	CHEK1	checkpoint kinase 1	3	5.04198	6.38136	6.32708	6.17489	6.60398	6.56917	6.79941	8.17727	6.66765	8.62622	8.44699	8.31424
55854	ZC3H15	zinc finger CCCH-type containing 15	3	7.74172	7.74066	7.69072	7.8445	7.80063	7.76874	7.96001	8.29674	7.79026	8.27604	8.45676	8.30995
4998	ORC1	origin recognition complex subunit 1	3	4.90704	6.46411	5.84437	5.77439	6.65126	6.12542	6.72754	7.47242	6.11573	7.97745	7.72515	7.8163
5111	PCNA	proliferating cell nuclear antigen	3	8.05307	9.07271	8.68696	8.85144	9.26238	8.84719	9.27414	10.0019	8.92435	10.1167	10.2628	9.98315
54962	TIPIN	TIMELESS interacting protein	3	4.73619	5.01998	4.94024	5.25507	5.32089	5.25966	5.73128	6.26428	5.45532	6.64838	6.49633	6.63988
51377	UCHL5	ubiquitin C-terminal hydrolase L5	3	7.94108	8.01589	7.94771	8.24088	8.27478	8.11244	8.69807	8.86627	8.05956	8.92445	8.97468	8.87571
9125	CNOT9	CCR4-NOT transcription complex subunit 9	3	8.24457	8.40874	8.3307	8.43686	8.67582	8.34524	8.74807	9.09315	8.40423	9.05501	9.12721	9.09717
11222	MRPL3	mitochondrial ribosomal protein L3	3	7.74846	7.91238	7.53399	7.92254	8.02669	7.64204	8.62844	8.64954	7.79379	9.11727	8.96554	8.83708
1965	EIF2S1	eukaryotic translation initiation factor 2 subunit alpha	3	6.74167	7.03398	7.10653	7.20039	7.33892	7.08823	7.75227	8.16436	7.50077	8.59252	8.64461	8.67014
6427	SRSF2	serine and arginine rich splicing factor 2	3	8.39201	8.60394	8.50441	8.6385	8.71454	8.51593	9.09341	9.2327	8.72066	9.4245	9.50351	9.23029
10623	POLR3C	RNA polymerase III subunit C	3	7.75686	7.81412	7.88263	7.92989	7.96667	7.95155	8.12724	8.44311	8.18441	8.35632	8.64079	8.73888
7884	SLBP	stem-loop binding protein	3	6.04212	6.82052	6.55167	6.52223	7.45169	6.94927	7.26084	7.66416	6.77052	8.03379	8.12877	7.92658
79622	SNRNP25	small nuclear ribonucleoprotein U11/U12 subunit 25	3	4.63511	4.76165	5.1416	5.40485	5.97191	5.54148	6.1548	6.28566	5.4062	7.15831	7.42468	6.51341
4172	MCM3	minichromosome maintenance complex component 3	3	6.53515	6.86782	6.9004	7.06974	7.6199	7.2165	7.72439	8.04947	7.20301	8.54405	8.51578	8.51125
2237	FEN1	flap structure-specific endonuclease 1	3	5.6007	6.72335	6.1404	6.42874	7.45908	6.56542	7.45339	7.89561	6.28812	8.39312	8.37727	8.12532
171568	POLR3H	RNA polymerase III subunit H	3	5.64688	5.99101	5.80244	5.99591	6.40611	6.07402	6.38884	6.55657	6.15612	6.87331	6.98587	6.89996
8704	B4GALT2	beta-1,4-galactosyltransferase 2	3	4.68742	4.92126	4.79798	5.35384	5.53495	5.08956	5.98483	5.6898	5.14231	6.99977	6.50036	6.72751
55388	MCM10	minichromosome maintenance 10 replication initiation factor	3	3.69158	4.01867	3.45015	3.93342	4.99939	4.10251	4.94154	5.42692	3.89569	6.1059	6.19063	6.06443
26509	MYOF	myoferlin	3	2.62556	2.33587	2.6653	2.93871	3.86586	3.50587	3.83033	4.63163	3.90784	5.30988	6.28532	7.1783
94097	SFXN5	sideroflexin 5	3	5.48626	5.55778	5.57371	5.58779	6.08439	6.00789	6.01713	6.4524	5.88421	6.62398	6.86131	6.90107
55379	LRRC59	leucine rich repeat containing 59	3	5.7074	5.70216	6.09491	5.9106	6.17545	6.48526	6.50571	6.76613	6.31657	7.43615	7.24148	7.2672
2271	FH	fumarate hydratase	3	5.71078	5.96782	5.85885	5.88725	6.44423	5.96323	6.28429	6.69316	5.94576	7.27249	7.40574	7.01017
26284	ERAL1	Era like 12S mitochondrial rRNA chaperone 1	3	5.88405	5.76701	5.73071	6.11689	6.11522	5.83153	6.44764	6.48575	5.87279	7.3123	7.35946	7.13178
2958	GTF2A2	general transcription factor IIA subunit 2	3	5.20858	5.64369	5.51129	5.48125	5.92046	5.65027	5.91325	6.17344	5.60938	6.6967	6.8014	6.30643
1869	E2F1	E2F transcription factor 1	3	4.21501	5.1244	4.87536	4.70575	5.56337	4.95963	5.52232	5.95671	4.98207	6.63171	6.46762	6.63567
11332	ACOT7	acyl-CoA thioesterase 7	3	5.9832	6.52878	6.59785	6.55032	7.04636	6.63214	7.03162	7.3926	6.69577	8.11487	7.94826	7.86925
898	CCNE1	cyclin E1	3	5.69633	6.51207	6.07445	6.3959	6.85963	6.12678	6.86305	7.59	6.21117	8.19716	8.0857	7.76723
5983	RFC3	replication factor C subunit 3	3	5.77638	6.92301	6.78189	6.40765	7.40077	6.85087	6.98987	7.9767	6.86183	8.63557	8.67017	8.45835
3021	H3F3B	H3 histone family member 3B	3	8.29525	8.66302	8.69935	8.57913	8.91485	8.67162	8.92728	9.36644	8.84288	9.66121	9.86803	9.66656
10419	PRMT5	protein arginine methyltransferase 5	3	6.6235	6.93651	6.50178	7.07448	7.22871	6.6977	7.48506	7.73852	6.82785	8.35375	8.38679	8.206
64858	DCLRE1B	DNA cross-link repair 1B	3	3.99905	4.77382	4.3533	4.94535	5.29283	4.94465	5.34449	5.8203	4.37685	6.58735	6.64383	6.4297
10054	UBA2	ubiquitin like modifier activating enzyme 2	3	8.49291	8.61434	8.60609	8.80451	8.79444	8.77955	8.91308	9.05428	8.64054	9.24687	9.34308	9.2889
2176	FANCC	Fanconi anemia complementation group C	3	5.1669	5.1959	5.52543	5.78445	5.6341	5.70693	5.99983	5.90989	5.52236	6.67287	6.35457	6.41106
51124	IER3IP1	immediate early response 3 interacting protein 1	3	4.89755	5.32863	5.76608	5.79654	5.79686	5.99573	5.82737	6.16488	5.78786	6.82865	7.04622	6.67186
126526	C19orf47	chromosome 19 open reading frame 47	3	5.65272	5.90611	5.74485	6.04203	6.17532	5.97977	6.22257	6.2892	5.79495	6.84789	6.63302	6.77352
60386	SLC25A19	solute carrier family 25 member 19	3	5.10069	5.4817	5.36915	5.98407	6.10374	5.63211	6.28501	6.58646	5.62659	7.78305	7.55259	7.26469
56910	STARD7	StAR related lipid transfer domain containing 7	3	8.07744	8.2891	8.17544	8.39952	8.50283	8.32845	8.5343	8.67684	8.4029	9.12313	8.984	9.05081
3976	LIF	leukemia inhibitory factor	3	4.58277	5.28953	4.66572	5.53894	6.37426	5.51474	6.13083	7.12646	5.462	7.79026	8.19115	8.1578
1841	DTYMK	deoxythymidylate kinase	3	4.35814	4.95466	4.79376	5.30319	5.27326	5.01538	5.51508	5.79524	5.12426	6.48663	6.45068	6.0206
10556	RPP30	ribonuclease P/MRP subunit p30	3	7.06775	7.42033	7.59782	7.8229	7.87306	7.87098	8.16794	8.37684	8.08382	9.17097	9.25229	9.43675
10360	NPM3	nucleophosmin/nucleoplasmin 3	3	4.62079	4.67561	4.40007	5.44408	5.30508	4.88036	5.88578	5.83597	4.8324	6.8001	6.92723	6.51617
114034	TOE1	target of EGR1, member 1 (nuclear)	3	6.22838	6.69121	6.52718	6.78066	6.71827	7.01139	7.20949	7.37792	6.85062	8.25282	8.19265	8.18489
79693	YRDC	yrdC N6-threonylcarbamoyltransferase domain containing	3	5.83666	6.11256	5.9265	6.30533	6.40288	6.51941	6.71492	6.79196	6.14102	7.5192	7.62843	7.34983
5631	PRPS1	phosphoribosyl pyrophosphate synthetase 1	3	7.44291	7.65962	7.68884	7.98977	7.88025	8.0049	8.16749	8.10244	7.88841	8.91897	8.75596	8.66731
56851	EMC7	ER membrane protein complex subunit 7	3	6.73521	6.96579	7.30344	6.82702	7.32374	7.37648	7.46155	7.54228	7.27782	7.53048	7.75551	7.69024
10949	HNRNPA0	heterogeneous nuclear ribonucleoprotein A0	3	5.96988	6.00701	6.60173	6.23856	6.453	6.57106	6.61071	6.62821	6.58237	6.98946	7.0707	7.29034
51559	NT5DC3	5'-nucleotidase domain containing 3	3	4.24986	4.14949	3.89614	4.49377	4.65401	3.93803	4.89022	5.10843	3.91745	5.24176	5.5162	5.90129
79682	CENPU	centromere protein U	3	4.63237	5.41313	5.55009	5.35729	5.98767	5.96353	6.53304	6.74429	5.51012	7.61495	7.65939	7.77807
9410	SNRNP40	small nuclear ribonucleoprotein U5 subunit 40	3	6.0001	5.98293	5.87356	6.31202	6.26868	5.92676	6.68879	6.63329	5.78	6.77147	7.13356	6.64223
8624	PSMG1	proteasome assembly chaperone 1	3	4.86759	5.76649	5.88274	5.56521	6.15384	6.03938	6.45334	6.87378	5.77209	6.84206	7.49404	7.01594
5557	PRIM1	primase (DNA) subunit 1	3	6.95143	7.32029	6.88317	7.26514	7.60115	6.84338	7.62933	8.30009	6.70729	9.00999	8.87735	8.52302
55159	RFWD3	ring finger and WD repeat domain 3	3	7.39262	7.80456	7.70057	7.50863	7.93188	7.72882	7.904	8.39535	7.66225	8.86058	8.7096	8.614
29089	UBE2T	ubiquitin conjugating enzyme E2 T	3	6.28749	7.21369	7.02814	6.77926	7.52295	7.15914	7.60989	8.39949	6.94737	9.12606	9.28919	8.88747
84515	MCM8	minichromosome maintenance 8 homologous recombination repair factor	3	7.7767	8.34207	8.08955	8.10307	8.56132	7.81812	8.61028	9.36296	7.96152	9.70432	9.60216	9.3294
11164	NUDT5	nudix hydrolase 5	3	6.57007	6.59823	6.73885	6.89918	6.69817	6.54762	7.04502	7.32355	6.61006	7.66069	7.66979	7.57765
203068	TUBB	tubulin beta class I	3	9.92053	10.3637	10.3604	10.3101	10.5104	10.2394	10.5791	10.9158	10.2692	11.1233	11.1233	10.9573
6472	SHMT2	serine hydroxymethyltransferase 2	3	7.99941	8.49649	8.03348	8.14047	8.41435	7.9896	8.66709	8.65671	8.0232	9.19816	8.91487	8.88226
132	ADK	adenosine kinase	3	6.94788	6.96322	6.84123	7.09739	6.89875	6.7412	7.49728	7.38621	6.83011	7.82478	7.72408	7.68772
401541	CENPP	centromere protein P	3	3.43324	4.38034	4.26377	3.47929	4.16514	4.06355	4.74717	5.17962	3.77133	5.72182	5.83755	5.8308
805	CALM2	calmodulin 2	3	8.26181	8.69724	8.6223	8.4629	8.80929	8.44329	8.83563	8.99656	8.34583	9.07578	9.29179	9.10399
4616	GADD45B	growth arrest and DNA damage inducible beta	3	6.35916	6.42215	6.30708	6.56457	6.41869	6.03605	6.95758	6.72286	6.13968	7.16721	7.12987	7.02926
10328	EMC8	ER membrane protein complex subunit 8	3	4.36117	5.12234	5.14911	4.8447	5.2128	4.77455	5.59838	5.53489	4.79965	6.25923	6.29554	6.08575
5546	PRCC	papillary renal cell carcinoma (translocation-associated)	3	8.15038	8.0222	8.16774	8.18455	8.20868	8.07774	8.45117	8.3254	8.12326	8.5644	8.63135	8.53389
1164	CKS2	CDC28 protein kinase regulatory subunit 2	3	5.69112	6.5742	6.78764	5.81497	6.99988	6.36569	7.17773	7.60989	6.55933	8.05868	8.67603	8.19229
27242	TNFRSF21	TNF receptor superfamily member 21	3	4.30979	4.36891	4.52066	4.29803	4.48726	4.4696	4.92117	4.59273	4.43216	5.2492	4.96081	4.7654
9318	COPS2	COP9 signalosome subunit 2	3	7.73666	7.67972	7.87569	7.74428	7.96655	7.6586	8.11417	8.33661	7.77857	8.29835	8.50331	8.45059
56993	TOMM22	translocase of outer mitochondrial membrane 22	3	6.01492	6.61514	6.84226	6.12925	6.94488	6.51838	7.03321	7.29428	6.72908	7.8885	7.76723	7.59394
84549	MAK16	MAK16 homolog	3	6.8968	6.97807	7.01161	7.06742	7.3765	6.60367	7.55506	7.96041	6.89475	8.28926	8.42588	8.12285
5437	POLR2H	RNA polymerase II subunit H	3	6.51313	6.61876	6.7986	6.74363	6.92659	6.35807	7.4225	7.50529	6.7514	8.18936	7.90661	7.69528
388272	C16orf87	chromosome 16 open reading frame 87	3	4.7759	5.00166	5.09042	4.8379	5.43277	5.03151	5.35443	5.98513	5.0873	5.68625	6.50566	6.56637
113115	MTFR2	mitochondrial fission regulator 2	3	3.00672	3.82021	3.30518	3.12002	4.19745	3.05025	4.09706	5.03432	3.12888	5.34499	5.80242	5.23438
4043	LRPAP1	LDL receptor related protein associated protein 1	3	6.57093	6.48615	6.74642	6.63539	6.47803	6.38997	6.93846	6.89427	6.4604	7.2115	7.22012	7.29307
55347	ABHD10	abhydrolase domain containing 10	3	4.11361	4.64944	4.9683	4.31224	4.71254	4.39693	4.94109	5.08906	4.55539	5.46746	5.40749	5.20891
79968	WDR76	WD repeat domain 76	3	5.92845	6.80346	6.89579	6.37251	6.92991	6.00212	7.14768	7.66553	6.51082	7.81461	7.75331	8.01843
262	AMD1	adenosylmethionine decarboxylase 1	3	8.56985	8.82404	8.81967	8.6753	8.7789	8.71667	8.97517	9.18383	8.7414	9.24059	9.15175	9.06581
27131	SNX5	sorting nexin 5	3	8.43282	8.63996	8.77429	8.6293	8.77629	8.50547	8.71728	9.07392	8.47316	9.19173	9.48549	9.38326
93081	TEX30	testis expressed 30	3	4.95765	5.56285	5.76521	5.80753	5.99242	5.19245	6.0843	6.51666	5.31538	7.46577	7.54713	7.21526
200081	TXLNA	taxilin alpha	3	5.79306	6.11757	6.04288	6.10637	6.17036	5.85236	6.16491	6.43193	5.86822	6.78984	6.83294	6.79249
84334	APOPT1	apoptogenic 1, mitochondrial	3	4.70791	4.9522	5.70639	5.09815	5.23357	5.64435	5.28974	5.72998	5.60936	6.32673	6.35696	6.28274
8836	GGH	gamma-glutamyl hydrolase	3	2.66575	3.4977	3.63963	3.15566	3.84894	3.35186	3.80744	4.50697	3.18852	5.06728	5.49126	4.86282
1528	CYB5A	cytochrome b5 type A	3	5.73304	6.31387	5.96	6.37568	6.35044	5.71848	6.34531	6.80615	5.36496	7.2451	7.63501	7.2444
122769	LRR1	leucine rich repeat protein 1	3	3.17747	4.57015	4.70964	4.28118	4.58973	4.50664	4.71271	5.4233	4.4359	5.9595	6.415	5.63978
8896	BUD31	BUD31 homolog	3	5.25508	5.71375	5.79022	5.70779	5.78448	5.6627	5.89488	6.2776	5.48645	6.4935	6.67048	6.46725
7922	SLC39A7	solute carrier family 39 member 7	3	4.18173	4.51793	4.56884	4.15826	4.53021	4.30938	4.45426	4.68183	4.10417	5.14726	4.98493	5.16622
83903	GSG2	germ cell associated 2, haspin	3	4.10413	4.90332	4.79705	4.04639	4.88169	4.47804	4.78265	5.22433	4.30789	6.18745	5.83046	5.97363
79019	CENPM	centromere protein M	3	5.36265	6.61383	6.23529	5.4126	6.63817	6.09221	6.35868	7.10672	5.898	8.02652	7.944	7.79158
10038	PARP2	poly(ADP-ribose) polymerase 2	3	4.94582	5.17647	5.21669	5.12288	5.4101	4.94732	5.70113	5.65408	4.71002	6.68453	6.64891	6.76102
11130	ZWINT	ZW10 interacting kinetochore protein	3	5.19367	6.15456	5.77583	5.64252	6.41222	5.72642	6.50539	7.05214	5.23191	8.10507	8.11994	7.60551
91	ACVR1B	activin A receptor type 1B	3	4.35143	4.14932	4.07223	4.427	4.31026	4.04077	4.75103	4.48113	3.70289	5.14313	4.82966	5.27921
6742	SSBP1	single stranded DNA binding protein 1	3	6.81757	7.01486	7.26121	7.27621	7.09889	6.73086	7.46184	7.71006	6.90386	8.00943	8.14463	7.7759
7398	USP1	ubiquitin specific peptidase 1	3	6.57372	7.20658	7.5228	7.28546	7.44221	7.09802	7.44564	8.18265	6.99271	8.48977	8.78591	8.42579
79980	DSN1	DSN1 homolog, MIS12 kinetochore complex component	3	6.12846	6.68867	6.65032	6.54125	6.74593	6.2015	6.69761	7.09729	6.10619	7.47499	7.37889	7.23792
9134	CCNE2	cyclin E2	3	3.94633	6.14357	5.9389	4.97897	6.4939	5.30351	6.3845	7.69643	4.83283	8.3021	8.33813	7.76827
387103	CENPW	centromere protein W	3	3.63205	4.58931	4.72791	4.02459	4.71707	4.06839	4.72036	5.69008	4.00159	6.24793	6.1523	5.66664
9984	THOC1	THO complex 1	3	5.44922	5.27306	5.89427	5.72735	5.5125	5.49155	6.00824	6.52141	5.45269	6.75422	6.70529	6.55213
23421	ITGB3BP	integrin subunit beta 3 binding protein	3	5.25307	6.15075	6.08947	5.69425	5.95308	5.56361	6.16835	6.85197	5.41904	7.10771	7.4375	6.57952
54108	CHRAC1	chromatin accessibility complex 1	3	7.54721	7.99007	7.92799	7.8559	7.83391	7.75077	8.15244	8.19639	7.69051	8.66033	8.43512	8.2163
79801	SHCBP1	SHC binding and spindle associated 1	3	4.56698	6.55538	6.16887	5.21757	6.53975	5.46845	5.84201	7.20186	5.11061	8.04079	8.11277	7.80671
3185	HNRNPF	heterogeneous nuclear ribonucleoprotein F	3	9.2731	9.59753	9.53483	9.42407	9.49464	9.32757	9.62237	9.7963	9.24557	10.1543	10.0719	9.91208
813	CALU	calumenin	3	7.34143	7.77692	7.82841	7.36329	7.57088	7.5467	7.80328	8.32701	7.42391	8.69888	8.75274	8.57054
10733	PLK4	polo like kinase 4	3	4.05819	5.90328	5.72118	4.65547	5.5958	5.2667	5.04423	6.93646	4.76192	7.14401	7.54411	7.01697
211	ALAS1	5'-aminolevulinate synthase 1	3	6.47818	6.71469	6.81239	6.81348	6.62402	6.59477	6.81678	6.90831	6.56381	7.13357	7.34047	7.39341
81831	NETO2	neuropilin and tolloid like 2	3	4.18788	5.58584	6.01574	5.58698	5.46125	4.92431	6.31541	6.1227	4.9052	7.46411	7.41208	8.13336
79001	VKORC1	vitamin K epoxide reductase complex subunit 1	3	8.79791	8.7248	8.61038	9.19745	8.62766	8.51411	9.34908	8.84321	8.51452	9.69958	9.22974	8.9627
26123	TCTN3	tectonic family member 3	3	6.07953	6.46231	6.47297	6.52941	6.42368	6.18507	6.66553	6.55495	6.31132	6.85355	6.89298	6.82253
25896	INTS7	integrator complex subunit 7	3	5.63783	6.52083	6.40525	6.19567	6.25058	5.95294	6.33581	6.51046	5.72515	7.17527	7.24966	7.00187
64834	ELOVL1	ELOVL fatty acid elongase 1	3	7.20359	7.48234	7.59815	7.61708	7.33285	7.2144	7.74893	7.38661	7.21332	8.0834	8.17003	8.10365
80304	WDCP	WD repeat and coiled coil containing	3	3.82441	3.89034	4.39632	4.51363	3.49941	3.66349	4.39936	4.35928	3.49491	5.08263	5.05519	5.04455
51550	CINP	cyclin dependent kinase 2 interacting protein	3	5.25497	5.28312	5.38616	5.7113	4.98453	5.0256	5.56458	5.56459	5.11232	6.19588	6.50359	6.19668
38	ACAT1	acetyl-CoA acetyltransferase 1	3	5.30007	5.58402	5.69496	5.74475	5.2159	5.43665	5.8414	6.02965	5.5518	6.74304	6.60738	6.22257
79084	WDR77	WD repeat domain 77	3	7.60508	7.7508	7.69096	7.87124	7.56016	7.58581	7.93683	7.91012	7.61525	8.2543	8.19388	7.9796
219988	PATL1	PAT1 homolog 1, processing body mRNA decay factor	3	8.16235	8.23528	8.28885	8.41193	8.30993	8.31178	8.35339	8.44234	8.05502	8.64885	8.50917	8.58366
63979	FIGNL1	fidgetin like 1	3	5.38549	5.57738	5.5254	6.01438	6.06555	5.32275	5.83695	6.84291	4.89161	7.465	7.12418	6.84311
10772	SRSF10	serine and arginine rich splicing factor 10	3	7.5027	7.63055	7.68404	7.79809	7.61105	7.52642	7.62753	8.14985	7.29107	8.32594	8.35244	8.211
6788	STK3	serine/threonine kinase 3	3	4.85203	4.44095	5.52725	5.71682	5.68827	5.03763	5.17538	5.74267	4.8277	6.65623	6.45976	6.3964
85459	CEP295	centrosomal protein 295	3	5.81599	5.71719	6.12986	6.11211	6.09814	5.89458	5.84679	6.30079	5.62509	6.64656	6.52076	6.52579
2746	GLUD1	glutamate dehydrogenase 1	3	7.66875	7.61188	7.92971	7.81622	8.09136	7.27905	7.65453	7.87632	7.6891	8.34699	8.34698	8.63049
58490	RPRD1B	regulation of nuclear pre-mRNA domain containing 1B	3	6.55933	6.50372	6.61845	6.72219	7.07569	6.51215	6.70955	7.07092	6.44777	7.33442	7.32388	7.18213
3005	H1F0	H1 histone family member 0	3	4.26162	3.68	4.82517	4.46982	4.64831	4.70192	4.42888	4.40589	4.96202	4.951	4.87719	5.61348
55163	PNPO	pyridoxamine 5'-phosphate oxidase	3	5.68531	5.31612	5.34586	5.91138	6.09283	5.35672	5.83254	5.99219	5.46219	6.38558	6.53378	6.10686
114134	SLC2A13	solute carrier family 2 member 13	3	4.58299	4.15132	4.95837	4.99833	4.7701	4.89334	4.91789	4.46369	4.85067	5.4366	4.96241	5.2699
7384	UQCRC1	ubiquinol-cytochrome c reductase core protein I	3	6.52808	6.65121	6.81736	7.07822	7.13468	6.92735	7.2269	7.13819	6.92434	8.01558	7.66435	7.63977
23509	POFUT1	protein O-fucosyltransferase 1	3	5.25483	5.34258	5.34137	5.80375	6.14627	5.53479	6.10664	5.94993	5.63352	6.84894	6.74437	7.22435
975	CD81	CD81 molecule	3	7.57018	7.7079	7.85215	7.77991	7.89374	7.81078	7.82544	7.86537	7.82797	8.05641	8.03671	8.33585
7408	VASP	vasodilator-stimulated phosphoprotein	3	6.692	7.17229	7.23858	6.935	7.43654	7.33691	6.96207	7.35419	7.49626	7.34487	7.6554	8.05564
93323	HAUS8	HAUS augmin like complex subunit 8	3	4.56712	4.52775	4.95087	4.90679	5.31193	5.16798	4.84185	5.22348	5.11837	5.40689	5.92241	5.83459
124535	HSF5	heat shock transcription factor 5	3	3.78645	3.64079	3.63535	4.54539	4.6344	4.03419	4.35787	4.39984	3.7875	5.3576	5.15746	4.78786
85444	LRRCC1	leucine rich repeat and coiled-coil centrosomal protein 1	3	3.22712	4.14528	3.49979	4.26956	4.84578	3.78715	3.98505	4.68478	3.68148	4.85516	5.20774	5.04035
51150	SDF4	stromal cell derived factor 4	3	6.24898	6.30546	6.46565	6.72202	6.63099	6.53419	6.65675	6.5117	6.49135	7.07091	6.96176	7.18661
56919	DHX33	DEAH-box helicase 33	3	5.11867	5.13222	5.10576	5.97185	5.59362	5.10619	5.8801	5.46893	5.46971	6.42169	6.21905	6.22763
23035	PHLPP2	PH domain and leucine rich repeat protein phosphatase 2	3	4.64735	5.38703	5.73339	5.94006	6.15168	5.85926	6.11304	6.10505	6.04673	6.72295	6.56293	6.83033
8879	SGPL1	sphingosine-1-phosphate lyase 1	3	5.16148	5.24997	5.79144	5.7936	6.19111	5.85251	5.80829	5.86159	6.03128	6.28216	6.64926	6.53407
51593	SRRT	serrate, RNA effector molecule	3	7.21619	7.00103	7.27144	7.49043	7.65857	7.34754	7.55454	7.50142	7.40695	8.02023	7.8476	8.12708
790	CAD	carbamoyl-phosphate synthetase 2, aspartate transcarbamylase, and dihydroorotase	3	5.62738	5.61079	5.7154	6.15761	6.54919	5.8579	6.53646	6.19939	5.84827	7.11443	6.82403	6.9948
6541	SLC7A1	solute carrier family 7 member 1	3	7.70511	7.86111	7.66062	7.95545	8.33875	7.82955	8.22899	8.16876	7.68355	8.76951	8.42247	8.73045
6835	SURF2	surfeit 2	3	5.64196	5.5793	5.46484	5.69265	5.97369	5.38591	5.8968	5.91234	5.59332	6.18051	6.11991	6.06606
84306	PDCD2L	programmed cell death 2 like	3	5.81939	5.70986	5.6575	6.20115	6.6691	5.54082	6.67241	6.67999	5.6749	7.04642	7.07215	6.72513
51693	TRAPPC2L	trafficking protein particle complex 2 like	3	5.04556	5.16847	5.7854	6.0291	6.29129	5.73183	6.45998	6.11857	5.53278	6.80238	7.04896	6.6747
7001	PRDX2	peroxiredoxin 2	3	8.70451	8.61297	8.74539	8.93069	8.86683	8.73668	9.01993	8.7411	8.69116	9.17132	9.13813	9.00303
22976	PAXIP1	PAX interacting protein 1	3	7.68527	7.84339	7.93859	8.00811	8.16545	7.90252	8.28068	8.10575	7.86421	8.50405	8.5185	8.47639
51692	CPSF3	cleavage and polyadenylation specific factor 3	3	6.06749	6.39607	6.40665	6.51307	6.99916	6.32809	6.7944	6.95505	6.18451	7.28423	7.58789	7.4514
11193	WBP4	WW domain binding protein 4	3	6.34214	6.4142	6.61149	6.68791	6.79151	6.67314	6.78275	6.81948	6.56833	7.0175	7.37237	7.32049
6827	SUPT4H1	SPT4 homolog, DSIF elongation factor subunit	3	6.96157	7.31079	7.4617	7.38705	7.64585	7.45915	7.5423	7.58992	7.4315	7.88909	8.19054	7.82247
116224	FAM122A	family with sequence similarity 122A	3	5.41494	5.27807	5.85316	5.56944	5.76772	5.70188	5.61201	5.67484	5.51271	5.86791	6.30781	6.14301
51110	LACTB2	lactamase beta 2	3	4.17318	4.07044	4.58318	4.65494	4.74426	4.35874	4.6272	4.53754	4.17687	5.07572	5.76629	5.34267
29063	ZCCHC4	zinc finger CCHC-type containing 4	3	4.07254	4.24249	4.35215	4.51721	4.56418	4.00365	4.61635	4.6515	3.71123	5.17902	5.49572	5.32967
57552	NCEH1	neutral cholesterol ester hydrolase 1	3	4.42248	4.3323	5.1827	4.96465	5.08836	4.85804	4.96536	5.23023	4.85442	5.45538	5.56385	5.58559
60528	ELAC2	elaC ribonuclease Z 2	3	5.41852	5.76935	5.94429	6.12089	6.05061	5.6468	6.08943	6.04658	5.67505	6.58065	6.34441	6.50953
79174	CRELD2	cysteine rich with EGF like domains 2	3	4.8514	4.93373	5.39108	5.29966	5.27384	5.09168	5.2401	5.35926	4.97735	5.75907	5.65501	5.7019
83940	TATDN1	TatD DNase domain containing 1	3	3.99151	4.34071	4.84963	4.8116	4.94636	4.17471	4.81732	5.52837	4.15895	5.61269	6.43581	5.58111
117246	FTSJ3	FtsJ homolog 3	3	3.47985	3.53047	3.89039	4.07353	4.20777	3.42784	3.83986	4.37906	3.59873	4.82836	4.89928	4.7365
390916	NUDT19	nudix hydrolase 19	3	5.70061	5.8572	6.12108	6.00787	6.12107	6.04484	5.9166	6.29644	5.99503	6.32784	6.546	6.59291
1478	CSTF2	cleavage stimulation factor subunit 2	3	4.7502	4.64567	4.94212	5.41306	5.21877	4.71083	5.31191	5.58905	4.65604	5.99647	6.08649	5.95965
1017	CDK2	cyclin dependent kinase 2	3	7.02665	7.76595	7.73029	7.69938	8.35362	7.53461	8.03215	8.60098	7.58813	9.19486	9.08222	8.7628
221830	TWISTNB	TWIST neighbor	3	5.51984	5.12196	5.71808	5.70355	5.92704	5.46335	5.80213	6.2661	5.59386	6.33398	6.6817	6.29146
10383	TUBB4B	tubulin beta 4B class IVb	3	7.33944	8.455	8.27945	8.08779	8.54261	8.24015	8.75537	8.72361	8.36835	9.34963	9.25952	9.15509
65003	MRPL11	mitochondrial ribosomal protein L11	3	5.77806	5.81827	5.61557	6.10874	5.77659	5.71626	6.53068	6.15313	5.72561	6.8765	7.02019	6.73555
5366	PMAIP1	phorbol-12-myristate-13-acetate-induced protein 1	3	4.70131	5.38675	5.03995	5.09965	5.19021	4.87979	5.62091	5.63181	5.39179	6.473	6.73872	6.67526
54939	COMMD4	COMM domain containing 4	3	5.79075	6.1371	6.13673	5.92768	6.11234	5.97582	6.34335	6.27299	6.14633	6.62081	6.83267	6.80474
56912	IFT46	intraflagellar transport 46	3	5.11991	5.9303	6.17661	5.94678	5.95208	5.88771	6.26479	6.50867	6.1055	7.28332	7.27047	7.32296
51258	MRPL51	mitochondrial ribosomal protein L51	3	7.77794	8.2478	8.27245	8.19277	8.28077	8.20484	8.46727	8.77223	8.23552	8.84166	9.27356	8.78255
6478	SIAH2	siah E3 ubiquitin protein ligase 2	3	6.08373	6.84331	6.79761	6.51393	6.90948	6.78832	6.89428	7.19557	6.93221	8.12432	7.97244	8.21389
29093	MRPL22	mitochondrial ribosomal protein L22	3	4.64441	4.87857	4.83042	5.00347	5.01209	5.02364	5.37305	5.4108	4.91006	5.98442	6.30168	5.99476
79073	TMEM109	transmembrane protein 109	3	7.75928	8.03323	8.02702	8.06311	8.13319	7.99605	8.48429	8.36597	7.98889	9.03319	8.81023	9.01429
92745	SLC38A5	solute carrier family 38 member 5	3	7.32158	7.58678	7.73799	7.70703	7.68797	7.74142	8.3908	8.07762	7.86379	9.16239	9.08107	9.1385
9183	ZW10	zw10 kinetochore protein	3	5.32569	5.5491	5.63124	5.49853	5.83635	5.54343	5.96131	5.88853	5.8015	6.26962	6.66103	6.32615
6390	SDHB	succinate dehydrogenase complex iron sulfur subunit B	3	6.86369	7.02269	7.08936	7.31997	7.30717	6.99213	7.77372	7.53982	7.29104	8.325	8.29433	8.02276
64223	MLST8	MTOR associated protein, LST8 homolog	3	6.22353	6.89662	6.62613	6.50187	6.95443	6.26576	6.91394	7.1257	6.79966	7.50542	7.88169	7.53436
55915	LANCL2	LanC like 2	3	6.04128	6.63284	6.4716	6.51604	6.71522	6.14862	7.47624	7.02477	6.93435	7.9993	8.08812	7.93305
57095	PITHD1	PITH domain containing 1	3	6.96297	7.06358	6.84143	7.3387	7.32012	6.85896	7.50578	7.38605	7.14525	7.91801	7.94097	7.59703
7917	BAG6	BCL2 associated athanogene 6	3	7.36501	7.62499	7.4117	7.6902	7.64856	7.42424	7.72166	7.66959	7.62605	8.03513	7.78153	7.91125
1603	DAD1	defender against cell death 1	3	9.65185	9.62376	9.6931	9.82497	9.64848	9.649	9.95049	9.80627	9.87907	10.1319	10.328	10.2276
533	ATP6V0B	ATPase H+ transporting V0 subunit b	3	6.31543	6.57528	6.56292	6.65571	6.66316	6.4054	6.9052	6.86202	6.82559	7.44282	7.69267	7.59413
130355	C2orf76	chromosome 2 open reading frame 76	3	5.25405	5.25713	5.49591	5.59016	5.28871	5.44575	5.78628	5.45047	5.89551	6.28952	6.48963	6.46433
9040	UBE2M	ubiquitin conjugating enzyme E2 M	3	5.75485	5.77255	6.23838	6.77309	6.31437	6.3862	7.46623	6.54021	7.00841	8.08613	8.09978	7.82083
5708	PSMD2	proteasome 26S subunit, non-ATPase 2	3	5.94843	6.12671	5.99573	6.41019	6.52107	5.95841	6.77396	6.57178	6.56608	7.17368	7.30698	7.16165
253714	MMS22L	MMS22 like, DNA repair protein	3	5.777	7.1167	6.88191	6.82253	7.1405	6.42336	7.04766	7.83929	6.95453	8.1105	7.96504	8.02673
5685	PSMA4	proteasome subunit alpha 4	3	6.80431	7.76104	7.67239	7.60223	7.75173	7.50262	7.79742	8.31911	7.68907	8.31166	8.55255	8.21126
5203	PFDN4	prefoldin subunit 4	3	5.94172	6.7178	6.54858	6.92651	6.5955	6.04361	6.95568	7.56206	6.77576	7.48664	8.14367	7.67803
1376	CPT2	carnitine palmitoyltransferase 2	3	4.82287	5.08883	5.20721	5.30359	4.86443	4.90795	5.20394	5.36407	5.11323	5.6953	5.86521	5.64952
27229	TUBGCP4	tubulin gamma complex associated protein 4	3	7.15696	7.03752	7.19398	7.61046	7.04031	6.77883	7.52186	7.4353	7.04765	8.02296	7.82032	7.61908
83746	L3MBTL2	L3MBTL2 polycomb repressive complex 1 subunit	3	4.62845	4.92566	5.0655	5.03854	4.78136	4.40757	5.09354	5.25685	4.73243	5.42501	5.60665	5.63648
334	APLP2	amyloid beta precursor like protein 2	3	5.87823	5.98602	6.36232	6.40492	5.89052	5.92625	6.44113	6.8923	6.12992	7.15022	7.29473	7.3409
1737	DLAT	dihydrolipoamide S-acetyltransferase	3	4.6095	4.96004	4.89744	5.12721	4.92172	4.5312	5.19567	5.69128	4.7235	6.00133	6.12533	5.57775
5034	P4HB	prolyl 4-hydroxylase subunit beta	3	7.3612	7.85443	8.05594	7.86396	7.79644	7.82684	8.03593	8.18809	7.96126	8.78209	8.48797	8.43242
51053	GMNN	geminin, DNA replication inhibitor	3	4.24136	5.66347	5.5748	5.3551	5.53288	4.89621	5.86597	6.76691	5.5007	7.3617	7.66408	7.32245
51728	POLR3K	RNA polymerase III subunit K	3	6.37524	6.27505	6.08993	6.75479	6.59254	5.90751	6.69138	6.63415	6.21483	7.68642	7.3108	6.84511
116138	KLHDC3	kelch domain containing 3	3	5.99933	6.39154	6.55132	6.49553	6.52608	6.3321	6.35854	6.64745	6.56392	7.35826	7.28813	7.15211
27249	MMADHC	methylmalonic aciduria and homocystinuria, cblD type	3	7.19571	7.55539	7.6482	7.45355	7.6239	7.55431	7.47212	7.74041	7.65815	7.87294	8.39395	8.11343
57019	CIAPIN1	cytokine induced apoptosis inhibitor 1	3	6.17817	6.43253	6.57711	6.69926	6.64744	6.40693	6.76317	6.58149	6.51699	7.33365	7.23932	7.24766
81037	CLPTM1L	CLPTM1 like	3	5.63535	5.94514	6.11515	6.05265	6.08922	5.98488	6.25872	6.09004	6.07803	6.77184	6.50892	6.65082
9862	MED24	mediator complex subunit 24	3	7.16516	7.44112	7.49748	7.56957	7.5314	7.1681	7.50907	7.62864	7.42041	7.97509	7.85887	7.93065
580	BARD1	BRCA1 associated RING domain 1	3	4.82915	5.51504	5.88035	5.58573	6.01686	5.67553	5.8194	6.17619	5.79495	6.6431	7.11238	6.31148
9703	KIAA0100	KIAA0100	3	7.65863	7.93426	8.04363	8.04435	7.9903	7.87152	8.12336	8.0192	7.94163	8.60094	8.19435	8.43943
9538	EI24	EI24, autophagy associated transmembrane protein	3	6.94508	7.29871	7.42275	7.49457	7.43454	7.35291	7.3671	7.60031	7.3183	7.92606	8.08245	7.92877
28957	MRPS28	mitochondrial ribosomal protein S28	3	5.07009	5.37198	5.54517	5.78029	5.59496	5.42854	5.47626	5.77163	5.41397	6.47536	6.32226	6.09283
23534	TNPO3	transportin 3	3	7.01733	7.51191	7.59927	7.71558	7.66253	7.51267	7.66591	7.64457	7.6232	8.00595	8.1013	7.98832
54471	MIEF1	mitochondrial elongation factor 1	3	5.3729	5.60711	5.82059	5.97394	5.72328	5.7368	5.82001	5.74419	5.77908	6.23036	6.12577	6.21661
51264	MRPL27	mitochondrial ribosomal protein L27	3	5.26766	5.79162	5.8313	5.65952	6.16977	5.45473	6.17611	6.2101	5.80443	6.76322	6.87559	6.56471
689	BTF3	basic transcription factor 3	3	9.976	9.98596	9.9957	10.0773	10.1345	9.95619	10.1342	10.1853	10.0169	10.2301	10.3507	10.1516
7982	ST7	suppression of tumorigenicity 7	3	2.92399	3.67552	4.47498	3.97398	4.31326	3.14929	4.47036	4.94293	3.90779	6.02614	5.77087	6.28971
5984	RFC4	replication factor C subunit 4	3	7.53937	8.16678	8.12689	8.12354	8.59732	7.80731	8.59994	9.01986	7.90485	9.6661	9.59936	9.32473
81875	ISG20L2	interferon stimulated exonuclease gene 20 like 2	3	6.46143	6.76404	6.81068	6.86641	7.11695	6.60964	7.20077	7.45091	6.65637	7.69381	7.82822	7.5119
80010	RMI1	RecQ mediated genome instability 1	3	5.29937	6.43744	6.24912	6.18033	6.70644	5.82027	6.57763	7.24121	6.04814	7.74149	7.75426	7.40824
127253	TYW3	tRNA-yW synthesizing protein 3 homolog	3	5.57054	5.68934	5.90708	5.87562	5.99213	5.54198	6.38417	6.33698	5.66254	6.92066	6.98832	6.38386
8607	RUVBL1	RuvB like AAA ATPase 1	3	6.17944	6.24391	6.48734	6.60465	6.68602	6.01104	7.08071	6.84531	6.18382	7.42524	7.52489	7.3004
10971	YWHAQ	tyrosine 3-monooxygenase/tryptophan 5-monooxygenase activation protein theta	3	9.05358	9.38094	9.64881	9.46613	9.56198	9.53128	9.54641	9.87946	9.71437	10.3449	10.3568	10.5588
51253	MRPL37	mitochondrial ribosomal protein L37	3	7.23646	7.39281	7.46043	7.50763	7.54993	7.40774	7.81962	8.03004	7.52541	8.73541	8.58804	8.36993
740	MRPL49	mitochondrial ribosomal protein L49	3	5.25066	4.99927	5.47541	5.55487	5.28635	5.43847	5.86335	5.87307	5.57988	7.00704	6.86426	6.32068
92399	MRRF	mitochondrial ribosome recycling factor	3	7.64433	7.75621	7.52407	7.84957	7.87572	7.56234	8.09037	8.31117	7.7052	8.85422	8.74426	8.58325
6941	TCF19	transcription factor 19	3	3.87126	4.77839	4.39971	4.36401	5.10148	4.28453	4.67253	5.78109	4.67378	6.32888	6.48284	6.09555
4176	MCM7	minichromosome maintenance complex component 7	3	6.51548	7.59216	7.29861	7.36002	7.76751	7.07632	7.75092	8.51332	7.20625	9.34592	9.17504	9.22336
79751	SLC25A22	solute carrier family 25 member 22	3	5.30109	5.45242	5.41253	5.57011	5.50942	5.3609	5.86016	5.78438	5.39748	6.4961	5.99717	6.25648
129401	NUP35	nucleoporin 35	3	5.93227	6.41776	6.41618	6.27121	6.27935	6.19034	6.45115	7.07772	6.54946	7.6496	7.90238	7.611
4085	MAD2L1	MAD2 mitotic arrest deficient-like 1 (yeast)	3	4.8457	5.01947	4.94512	5.08105	5.10763	4.79204	5.41603	6.1658	4.96522	6.69848	6.91694	6.1307
79892	MCMBP	minichromosome maintenance complex binding protein	3	7.20881	7.66124	7.67648	7.37975	7.74641	7.43973	7.59688	8.18026	7.6244	8.57546	8.55065	8.46532
7705	ZNF146	zinc finger protein 146	3	7.61203	7.69233	7.57738	7.74856	7.73353	7.5201	7.98897	8.15974	7.64094	8.5015	8.5454	8.29262
10857	PGRMC1	progesterone receptor membrane component 1	3	6.56317	6.90271	6.88532	6.74378	6.91126	6.84178	7.01213	7.4186	6.95304	8.02735	8.0242	7.90725
140707	BRI3BP	BRI3 binding protein	3	6.70824	6.46229	6.1513	6.82357	6.59948	6.36494	6.8551	7.25723	6.49082	8.02459	7.91854	7.43376
84798	C19orf48	chromosome 19 open reading frame 48	3	5.09601	4.90037	4.46135	5.33981	5.08666	4.7918	5.4179	5.60927	4.94508	6.69166	6.82186	6.29492
4733	DRG1	developmentally regulated GTP binding protein 1	3	7.37462	7.44602	7.42742	7.52012	7.63967	7.34388	7.65153	7.96367	7.57732	8.50416	8.5709	8.31601
3458	IFNG	interferon gamma	3	2.26496	4.69681	6.36206	3.3569	5.22344	6.74476	4.2803	6.65761	7.47258	8.25177	9.19891	10.778
7124	TNF	tumor necrosis factor	3	6.47409	6.49138	7.17158	6.6882	6.50769	7.14031	7.10841	7.2802	7.55048	8.34053	8.45962	8.79597
60678	EEFSEC	eukaryotic elongation factor, selenocysteine-tRNA specific	3	6.1163	6.10507	6.03504	6.35992	6.11937	6.11605	6.29106	6.29493	6.1017	6.71879	6.48627	6.49063
55706	NDC1	NDC1 transmembrane nucleoporin	3	6.51517	6.92301	6.86837	7.1148	7.19287	7.09851	7.12714	7.64128	7.01653	8.16114	8.08716	7.91422
56006	SMG9	SMG9, nonsense mediated mRNA decay factor	3	5.30208	5.32922	5.62867	5.70752	5.57054	5.72807	5.74216	5.90306	5.70331	6.61743	6.45768	6.21825
1437	CSF2	colony stimulating factor 2	3	3.11702	3.5051	3.15459	3.56525	3.53417	3.8512	3.80151	4.82861	3.3951	5.62175	7.15655	6.49355
9093	DNAJA3	DnaJ heat shock protein family (Hsp40) member A3	3	6.29673	6.21137	6.19809	6.56524	6.22594	6.24967	6.72449	6.87333	6.23429	7.38058	7.28904	7.10656
55536	CDCA7L	cell division cycle associated 7 like	3	5.49186	6.26021	4.92838	6.00347	6.25833	5.24112	6.27746	7.07339	5.26362	7.64889	7.67034	7.09526
23594	ORC6	origin recognition complex subunit 6	3	3.61146	4.61626	4.51466	4.56805	4.75388	4.81339	5.16835	6.12192	4.65419	6.89346	7.15865	6.50657
81611	ANP32E	acidic nuclear phosphoprotein 32 family member E	3	6.13015	6.60773	6.4923	6.38321	6.56227	6.55959	6.40619	7.11389	6.53531	7.26797	7.61949	7.51371
55166	CENPQ	centromere protein Q	3	3.46503	4.455	3.78954	4.12555	4.29888	3.67507	4.26307	5.55412	3.82043	5.72154	6.39483	5.88925
90121	TSR2	TSR2, ribosome maturation factor	3	3.99409	4.82127	4.55248	4.64272	4.82991	4.5918	4.61831	5.37807	4.73009	5.85019	5.77774	5.57335
64795	RMND5A	required for meiotic nuclear division 5 homolog A	3	6.46236	6.56697	6.38621	6.5667	6.55286	6.55557	6.51279	6.93843	6.32504	7.02631	7.28094	7.17922
2187	FANCB	Fanconi anemia complementation group B	3	3.00888	3.84807	3.71923	3.69589	3.76527	3.95507	3.35461	4.27531	3.63382	4.92663	4.64491	4.79909
3595	IL12RB2	interleukin 12 receptor subunit beta 2	3	4.42595	7.34519	7.63227	6.01358	7.51145	7.59893	5.75706	8.14337	7.29311	8.97265	8.94788	9.40557
2747	GLUD2	glutamate dehydrogenase 2	3	4.75444	4.97461	5.03397	5.12549	5.03493	5.09558	4.92259	5.20302	4.88866	5.7124	5.42488	5.65252
57001	SDHAF3	succinate dehydrogenase complex assembly factor 3	3	5.56188	5.401	5.06929	5.67798	5.43343	5.07396	5.45101	6.01072	5.09786	6.39362	6.37154	5.85449
10714	POLD3	DNA polymerase delta 3, accessory subunit	3	5.65949	6.27177	6.21505	6.32531	6.35854	5.88556	5.88078	7.22509	5.77512	7.93594	7.85621	7.56168
51522	TMEM14C	transmembrane protein 14C	3	6.8286	6.55811	6.38071	7.05535	6.5995	6.39122	6.99138	7.41407	6.34323	7.61859	7.72291	7.06149
8841	HDAC3	histone deacetylase 3	3	6.6725	6.52942	6.45207	6.74234	6.73692	6.48327	6.71082	6.72005	6.64775	7.17864	6.99418	6.89827
134145	FAM173B	family with sequence similarity 173 member B	3	5.19161	5.31417	5.00157	5.33065	5.52751	4.98599	5.25949	5.69237	5.68084	6.14566	6.33968	6.15101
10527	IPO7	importin 7	3	8.12926	8.01084	8.00325	8.31613	8.22125	8.08368	8.2901	8.45563	8.20828	8.81484	8.75798	8.85533
10768	AHCYL1	adenosylhomocysteinase like 1	3	7.34928	7.40759	7.56609	7.58428	7.60337	7.66051	7.51907	7.70572	7.74947	8.18873	7.93805	8.28149
29851	ICOS	inducible T-cell costimulator	3	7.98055	8.00582	8.00978	8.24554	8.3023	8.12687	8.09714	8.48105	8.31772	8.73305	8.91697	9.1432
5433	POLR2D	RNA polymerase II subunit D	3	6.36421	6.59411	6.17722	6.80135	6.99169	6.18575	6.87153	7.24423	6.72586	7.92423	8.03664	7.81384
9533	POLR1C	RNA polymerase I subunit C	3	6.8003	6.52996	6.54645	7.15569	7.05052	6.60572	7.26642	7.37855	6.9467	8.08865	8.15685	7.90085
54675	CRLS1	cardiolipin synthase 1	3	6.22921	6.20058	6.13739	6.59023	6.49	6.06887	6.38408	6.56916	6.27164	6.89386	6.95565	6.72851
145173	B3GLCT	beta 3-glucosyltransferase	3	5.05973	4.95273	4.84015	5.3424	5.14538	4.89334	5.0347	5.26671	5.12898	5.88841	5.53577	5.58491
57602	USP36	ubiquitin specific peptidase 36	3	7.67169	7.28488	7.37436	7.74059	7.35953	7.40942	7.71728	7.41329	7.54438	7.85583	7.48929	7.7569
9801	MRPL19	mitochondrial ribosomal protein L19	3	4.54119	4.68262	4.84923	4.87228	4.9388	4.79854	4.70078	5.30679	5.26007	5.38477	5.82565	5.65195
10539	GLRX3	glutaredoxin 3	3	6.85998	7.00558	7.0071	7.11469	7.43804	7.02307	7.34201	7.74392	7.33719	7.90378	8.23895	7.95713
10921	RNPS1	RNA binding protein with serine rich domain 1	3	7.39657	7.46306	7.55747	7.59327	7.81879	7.49989	7.84585	8.06362	7.74171	8.40053	8.32925	8.17519
92856	IMP4	IMP4 homolog, U3 small nucleolar ribonucleoprotein	3	6.81914	6.65385	7.05104	7.25959	7.39725	6.99991	7.72202	7.65588	7.35309	8.49937	8.32588	8.06469
5810	RAD1	RAD1 checkpoint DNA exonuclease	3	5.0831	5.42144	5.5744	5.36494	5.89516	5.42624	5.67221	6.05966	5.72492	6.48794	6.68087	6.43619
10797	MTHFD2	methylenetetrahydrofolate dehydrogenase (NADP+ dependent) 2, methenyltetrahydrofolate cyclohydrolase	3	8.5015	8.44363	8.5456	8.48811	8.93896	8.58763	8.86284	9.24338	8.82916	9.56652	9.48614	9.6945
55735	DNAJC11	DnaJ heat shock protein family (Hsp40) member C11	3	6.14347	5.85691	5.9852	6.20062	6.33361	5.94447	6.31929	6.69668	6.08327	6.90506	7.17061	6.78484
10713	USP39	ubiquitin specific peptidase 39	3	7.8906	7.72821	7.78679	7.87229	8.02357	7.77622	8.01802	8.2009	7.93751	8.56487	8.522	8.3528
81929	SEH1L	SEH1 like nucleoporin	3	7.0082	6.91007	6.85342	7.1913	7.34633	6.87361	7.42995	7.93536	7.17406	8.42663	8.27319	8.02144
5717	PSMD11	proteasome 26S subunit, non-ATPase 11	3	8.12845	8.29396	8.25671	8.39839	8.58239	8.29555	8.57294	8.95838	8.62729	9.13272	9.16437	9.24775
5917	RARS	arginyl-tRNA synthetase	3	6.94077	7.03387	6.91037	7.19087	7.4131	6.83206	7.38853	7.91328	7.17732	8.18251	8.10142	7.7643
27258	LSM3	LSM3 homolog, U6 small nuclear RNA and mRNA degradation associated	3	7.69057	7.7679	7.49948	7.77039	8.0467	7.61101	8.0212	8.44579	8.12371	8.64739	8.88624	8.57939
51182	HSPA14	heat shock protein family A (Hsp70) member 14	3	6.77686	6.97695	6.71859	7.02598	7.32518	6.94502	7.15046	7.68859	7.27049	8.04641	8.13105	7.85516
6950	TCP1	t-complex 1	3	7.92894	7.98394	7.96838	8.28924	8.42771	8.30117	8.74516	9.03561	8.68199	9.74873	9.51761	9.43057
5860	QDPR	quinoid dihydropteridine reductase	3	3.68047	2.78198	3.98496	4.03298	3.45397	4.16569	3.99025	4.36063	4.33809	5.12246	4.69086	5.10999
8079	MLF2	myeloid leukemia factor 2	3	7.89689	8.02166	7.83704	8.02718	8.17278	7.96624	8.1201	8.33194	7.95808	8.57921	8.45706	8.49958
51645	PPIL1	peptidylprolyl isomerase like 1	3	7.40585	7.64154	7.35125	7.86089	7.95431	7.5016	8.01659	8.53044	7.69875	8.95636	8.94057	8.64168
5985	RFC5	replication factor C subunit 5	3	6.38632	6.87177	6.49518	6.94942	7.0788	6.80325	7.13929	8.13437	7.10133	8.53402	8.43675	8.43408
3843	IPO5	importin 5	3	6.54908	6.76324	6.55678	6.99865	6.96945	6.8367	7.06154	7.76786	7.02222	8.09292	8.0866	7.89552
22936	ELL2	elongation factor for RNA polymerase II 2	3	6.57051	6.86242	7.28446	7.25809	7.45968	7.69118	7.40025	8.63493	7.93861	8.9236	8.91548	9.29309
10166	SLC25A15	solute carrier family 25 member 15	3	5.12214	5.45568	4.9007	5.78233	5.82983	5.32601	5.75828	5.80897	4.52796	6.30778	6.34902	5.79265
55622	TTC27	tetratricopeptide repeat domain 27	3	4.93397	5.1213	5.21521	5.94099	5.70784	5.61917	5.82037	5.64765	4.90366	6.34661	6.2792	5.95641
51002	TPRKB	TP53RK binding protein	3	3.84698	3.97129	4.19316	4.81795	4.54226	4.52468	4.72169	4.63901	4.0381	5.11469	5.59015	4.64293
23392	KIAA0368	KIAA0368	3	6.36376	6.59804	6.79403	6.93206	6.77861	6.95437	6.92953	6.94449	6.66822	7.2928	7.22686	7.12606
53407	STX18	syntaxin 18	3	5.11099	5.50439	6.00694	6.01727	5.91413	6.31827	6.25289	6.11791	5.45814	6.4875	6.80552	6.71304
10059	DNM1L	dynamin 1 like	3	5.1293	5.44365	5.52054	5.71271	5.76174	5.68781	5.43918	5.82763	4.97825	6.04738	6.24805	5.97963
9774	BCLAF1	BCL2 associated transcription factor 1	3	8.60227	8.57148	8.59295	8.7879	8.55185	8.67511	8.71112	8.65334	8.43589	8.8051	8.93016	8.88252
84641	MFSD14B	major facilitator superfamily domain containing 14B	3	7.93232	8.16332	8.04285	8.18458	8.17203	8.30801	8.28509	8.37466	7.9549	8.70612	8.57046	8.55402
8677	STX10	syntaxin 10	3	5.62531	5.72904	5.55067	5.89275	5.6142	5.69935	6.04697	5.9046	5.49238	6.48112	6.44276	5.82186
81873	ARPC5L	actin related protein 2/3 complex subunit 5 like	3	5.13613	5.5259	5.62258	5.85507	5.64486	5.96228	5.64799	5.83442	5.4749	6.35959	6.43931	6.2034
51575	ESF1	ESF1 nucleolar pre-rRNA processing protein homolog	3	5.99075	6.43749	6.53245	7.05156	7.01192	6.66675	7.05932	7.10496	6.33935	7.11221	7.386	7.28658
988	CDC5L	cell division cycle 5 like	3	7.50905	7.438	7.753	7.87435	7.92948	7.83518	7.82151	7.93518	7.62005	7.88411	8.14265	8.07659
2957	GTF2A1	general transcription factor IIA subunit 1	3	5.98744	6.15608	6.39371	6.62268	6.54141	6.28053	6.49713	6.61321	5.99697	6.87077	6.85634	6.88317
23597	ACOT9	acyl-CoA thioesterase 9	3	5.91317	6.53504	6.61823	6.39337	6.84624	6.6824	6.34534	6.69151	6.56469	6.57908	6.98355	6.8503
81554	RCC1L	RCC1 like	3	4.73736	5.55008	5.51916	5.91436	5.9735	5.66678	5.96687	5.83142	5.04204	6.32745	6.53912	6.6663
3654	IRAK1	interleukin 1 receptor associated kinase 1	3	5.15516	4.9653	5.47607	5.85338	5.74934	5.87039	5.61788	5.67159	5.34924	6.14947	5.8638	6.03024
55149	MTPAP	mitochondrial poly(A) polymerase	3	7.08906	7.18829	7.33195	7.78367	7.64267	7.6832	7.54368	7.94674	7.35516	7.89783	7.89975	7.89677
80775	TMEM177	transmembrane protein 177	3	5.22259	5.26468	4.9641	5.79188	5.54326	5.74065	5.60371	5.65805	5.15706	5.85452	5.87944	5.87643
64216	TFB2M	transcription factor B2, mitochondrial	3	6.82048	7.02809	7.19537	7.62805	7.60978	7.27376	7.6244	7.84811	6.87805	8.20059	8.13968	8.07663
10592	SMC2	structural maintenance of chromosomes 2	3	5.05333	6.1242	5.76558	6.23995	6.85751	6.05466	6.04883	6.95911	5.41552	7.13925	7.44096	7.04206
140735	DYNLL2	dynein light chain LC8-type 2	3	6.40115	6.49945	6.73464	7.01475	7.23275	6.98879	7.02954	7.18718	6.59966	7.56807	7.55716	7.42235
47	ACLY	ATP citrate lyase	3	7.37948	7.71817	7.80389	7.6748	7.93355	7.94251	8.00955	8.05233	7.67359	8.32691	8.08868	8.23198
5832	ALDH18A1	aldehyde dehydrogenase 18 family member A1	3	6.10374	6.40485	6.43345	6.81004	7.04018	6.61351	7.1679	7.2722	6.42394	7.63948	7.47396	7.1097
1138	CHRNA5	cholinergic receptor nicotinic alpha 5 subunit	3	2.82491	2.64371	3.33917	4.42585	5.34636	4.24498	5.43348	5.98933	3.43612	6.54275	6.74968	6.07127
125228	FAM210A	family with sequence similarity 210 member A	3	5.29286	5.33145	5.4409	5.8901	6.24901	5.81998	6.06589	6.36659	5.58852	6.78026	6.75405	6.573
23649	POLA2	DNA polymerase alpha 2, accessory subunit	3	5.96377	6.19798	6.1518	6.61308	6.82748	6.32719	6.89763	6.98241	5.89168	7.6167	7.37359	7.40476
55627	SMPD4	sphingomyelin phosphodiesterase 4	3	7.219	7.62	7.58759	7.97616	8.17208	7.94344	8.32339	8.2228	7.37316	8.95917	8.62909	8.65205
6510	SLC1A5	solute carrier family 1 member 5	3	6.29152	6.59001	6.99449	7.19154	7.38337	7.14861	7.52027	7.47056	6.83473	8.07167	7.82055	8.12026
58478	ENOPH1	enolase-phosphatase 1	3	6.71763	7.09087	6.99502	7.14982	7.45099	7.07257	7.39592	7.48478	6.9906	7.69736	7.75611	7.39746
2806	GOT2	glutamic-oxaloacetic transaminase 2	3	5.75855	6.09546	6.30377	6.21556	6.82368	6.4049	6.52354	7.04983	6.32128	7.24801	7.22945	7.11261
5534	PPP3R1	protein phosphatase 3 regulatory subunit B, alpha	3	6.93295	7.14034	7.22777	7.17968	7.50531	7.27882	7.32681	7.5476	7.15674	7.78851	7.72365	7.88862
88745	RRP36	ribosomal RNA processing 36	3	6.14879	6.21598	6.49287	6.49848	6.78955	6.6	6.69542	6.95445	6.51712	7.31383	7.29653	7.01962
79863	RBFA	ribosome binding factor A (putative)	3	5.1667	4.5772	4.82539	5.28746	5.21365	5.37079	5.54288	5.55116	4.82587	6.14077	6.08622	5.75222
10884	MRPS30	mitochondrial ribosomal protein S30	3	8.03389	7.93701	8.03761	8.09307	8.2894	8.20148	8.26885	8.40626	7.98742	8.44747	8.56372	8.45079
9015	TAF1A	TATA-box binding protein associated factor, RNA polymerase I subunit A	3	2.68866	2.63112	2.91824	3.06833	3.9991	3.54928	4.00006	4.30296	2.7798	5.10928	5.02028	4.6779
79029	SPATA5L1	spermatogenesis associated 5 like 1	3	5.50759	5.18155	5.35873	5.49355	5.85183	5.79705	5.93112	5.81919	5.48208	6.2347	6.35521	6.35594
80311	KLHL15	kelch like family member 15	3	6.58115	6.60562	6.63105	6.55862	6.85904	6.70557	6.89581	6.93395	6.39701	7.2344	7.14953	7.34102
64946	CENPH	centromere protein H	3	3.574	4.03475	3.79348	3.83547	4.56872	3.54304	4.35646	5.0074	3.17833	5.70568	5.80591	5.3394
8438	RAD54L	RAD54-like (S. cerevisiae)	3	2.95987	3.83649	3.94967	3.66074	4.43038	3.52209	4.21019	5.13444	2.60422	6.44352	6.00061	6.18412
7298	TYMS	thymidylate synthetase	3	6.83598	8.12132	7.89058	7.23026	8.54952	7.65968	7.97595	9.20764	7.217	9.64224	9.78234	9.42672
9768	KIAA0101	KIAA0101	3	4.89444	6.22485	6.11546	5.61807	6.89978	5.90178	6.24712	7.8339	5.35198	8.57606	8.70471	8.27571
6502	SKP2	S-phase kinase associated protein 2	3	5.7588	5.71517	5.86619	5.85739	6.42811	5.82288	6.12771	6.738	5.44964	7.66204	7.46563	7.24115
5427	POLE2	DNA polymerase epsilon 2, accessory subunit	3	4.80382	5.87332	5.70436	5.81651	6.25049	5.65351	6.44591	6.79758	4.87369	7.47278	7.42533	7.24893
79902	NUP85	nucleoporin 85	3	6.32919	6.14202	6.31389	6.65336	6.48529	6.41103	6.7776	6.8287	5.94936	7.20484	7.01082	7.23609
8723	SNX4	sorting nexin 4	3	6.00866	5.97712	6.21027	6.23448	6.55814	6.12961	6.35693	6.65201	5.70289	6.71959	7.06511	7.15211
5932	RBBP8	RB binding protein 8, endonuclease	3	5.77083	6.80033	6.54224	6.41958	7.15182	6.32532	6.93236	8.09105	5.91221	8.36588	8.32535	8.26542
3070	HELLS	helicase, lymphoid-specific	3	6.03965	7.11187	7.12762	6.91505	7.47281	7.20524	7.36025	8.23085	6.81943	8.60025	8.44834	8.46702
672	BRCA1	BRCA1, DNA repair associated	3	4.12578	4.74377	4.84332	4.20703	5.39948	4.86308	5.37045	6.18286	4.21161	6.73603	6.58783	6.61136
79075	DSCC1	DNA replication and sister chromatid cohesion 1	3	3.56059	3.97026	4.15678	3.85063	4.63155	4.27204	4.19782	5.69388	3.7221	5.85681	6.25245	5.7321
7083	TK1	thymidine kinase 1	3	5.25204	6.43367	6.17923	5.37101	6.92042	6.73033	5.95042	7.28854	6.15449	7.85804	8.27104	8.26109
91768	CABLES1	Cdk5 and Abl enzyme substrate 1	3	4.12913	4.3113	4.65879	4.19572	4.47665	4.87943	4.57172	4.64866	4.51379	5.08659	4.98387	5.6484
10099	TSPAN3	tetraspanin 3	3	5.62249	5.61149	5.67678	5.79763	5.88971	5.90394	5.87231	6.04642	5.63942	6.4338	6.51649	6.31115
130074	FAM168B	family with sequence similarity 168 member B	3	6.43293	6.3339	6.3775	6.57652	6.46803	6.67174	6.61913	6.66725	6.34575	7.01769	6.98951	7.16178
79807	GSTCD	glutathione S-transferase C-terminal domain containing	3	5.77374	5.95066	6.04532	6.21954	6.45936	6.50651	6.21531	6.99234	6.31617	7.27305	7.11057	7.1064
83480	PUS3	pseudouridylate synthase 3	3	5.16494	5.4254	5.55551	5.60549	5.76943	5.75683	5.46189	6.31695	5.60186	6.3497	6.60738	6.06608
54442	KCTD5	potassium channel tetramerization domain containing 5	3	6.65156	6.45256	6.70893	6.86533	6.87625	6.92083	6.74424	7.1614	6.79524	7.33211	7.75321	7.54881
55559	HAUS7	HAUS augmin like complex subunit 7	3	5.65085	5.63625	5.45829	5.86605	5.82321	5.63614	5.83139	6.07502	5.46503	6.67682	6.38561	6.33919
79003	MIS12	MIS12, kinetochore complex component	3	7.02428	6.74324	6.49102	7.09045	7.12479	6.86655	7.00253	7.57519	6.50343	7.92424	7.98969	7.89075
1763	DNA2	DNA replication helicase/nuclease 2	3	4.40507	4.90196	4.91435	4.85588	5.66238	5.33167	4.53604	6.35569	4.585	6.68104	6.91666	7.01123
9328	GTF3C5	general transcription factor IIIC subunit 5	3	5.5377	5.49525	5.47716	5.66203	5.64921	5.74259	5.72048	5.956	5.38777	6.24719	5.95446	5.95612
10552	ARPC1A	actin related protein 2/3 complex subunit 1A	3	7.02664	6.79502	7.3244	7.12411	7.39193	7.44834	7.23978	7.33628	7.07056	7.79031	7.61555	7.64581
29925	GMPPB	GDP-mannose pyrophosphorylase B	3	4.38604	4.08767	4.51805	4.55702	4.92332	4.69614	4.42169	4.61116	4.10926	5.6117	5.41593	5.11776
134353	LSM11	LSM11, U7 small nuclear RNA associated	3	3.59634	3.78916	3.94682	4.22415	4.59161	4.07878	3.97053	4.5365	3.27493	4.86178	5.03886	4.83613
25914	RTTN	rotatin	3	4.36763	4.57955	5.08145	4.8217	5.20537	5.12837	4.64079	5.28162	4.39568	6.00139	5.72089	5.95295
207	AKT1	AKT serine/threonine kinase 1	3	6.5411	6.52329	6.42999	6.80049	7.01559	6.8221	6.58956	6.7858	6.4857	7.12073	7.00852	7.06955
64837	KLC2	kinesin light chain 2	3	5.24295	5.22487	5.23893	5.60971	5.42041	5.96961	5.41174	5.33996	5.40927	5.72835	5.55282	5.78162
8131	NPRL3	NPR3 like, GATOR1 complex subunit	3	6.10887	5.91669	5.90586	6.49483	6.28484	6.18037	6.34086	6.08711	6.03458	6.69114	6.25945	6.21534
116113	FOXP4	forkhead box P4	3	4.47796	4.53118	5.09664	5.03779	5.16117	6.1431	4.81145	5.08985	5.63416	5.42799	5.30895	6.19157
55677	IWS1	IWS1, SUPT6H interacting protein	3	7.30117	7.10523	7.04568	7.342	7.34985	7.31725	7.28343	7.27493	7.28479	7.49122	7.41357	7.33634
10749	KIF1C	kinesin family member 1C	3	5.34626	5.50094	5.73487	5.79575	5.84827	6.08007	5.46604	5.53522	6.05849	6.0247	5.99248	6.21567
9019	MPZL1	myelin protein zero like 1	3	4.12059	4.31103	4.40217	4.20571	4.52623	4.85546	4.23487	4.62739	4.46562	5.2965	4.97125	4.85853
84885	ZDHHC12	zinc finger DHHC-type containing 12	3	6.78687	6.90344	6.68813	6.8703	7.01925	7.0946	6.86951	6.99018	6.67354	7.12173	7.2655	7.0303
55509	BATF3	basic leucine zipper ATF-like transcription factor 3	3	4.32383	4.62016	4.46986	4.37321	4.84182	5.43176	4.20731	4.54786	4.62532	5.75264	5.6108	5.37297
54976	C20orf27	chromosome 20 open reading frame 27	3	5.80794	5.64962	5.92889	6.4945	6.3246	6.26775	6.46032	6.00249	5.89189	6.97401	6.86497	6.27843
56616	DIABLO	diablo IAP-binding mitochondrial protein	3	6.36309	6.20112	6.45611	6.57127	6.56418	6.9089	6.75488	6.60583	6.34756	6.98222	7.27203	7.03622
10856	RUVBL2	RuvB like AAA ATPase 2	3	5.67806	6.12557	5.87391	6.11745	6.66055	6.52876	6.57727	6.46781	5.67276	7.4413	7.23894	7.04277
55969	C20orf24	chromosome 20 open reading frame 24	3	6.16812	6.29151	6.27465	6.36524	6.60567	7.07874	6.65877	6.58987	6.47483	6.95347	6.92927	6.92043
100506012	PPP5D1	PPP5 tetratricopeptide repeat domain containing 1	3	6.00784	5.76548	6.01655	6.40369	6.30448	7.02302	6.67885	6.17196	6.39068	6.92854	6.79893	6.75448
57418	WDR18	WD repeat domain 18	3	5.01395	4.92582	4.99788	5.51558	5.15425	6.01416	5.67184	5.44495	5.36028	6.38052	6.22342	6.07568
10572	SIVA1	SIVA1 apoptosis inducing factor	3	6.29002	6.28478	6.16979	6.50783	6.55308	6.88267	6.85699	6.73628	6.44254	7.20116	7.12337	6.74597
9653	HS2ST1	heparan sulfate 2-O-sulfotransferase 1	3	5.37731	5.37898	5.53859	5.88867	5.97078	5.47138	5.65222	5.73	5.74914	6.23501	5.85663	6.0454
9031	BAZ1B	bromodomain adjacent to zinc finger domain 1B	3	8.40121	8.31443	8.41519	8.64225	8.74477	8.33591	8.64158	8.71946	8.43716	8.89654	8.77988	8.93806
55922	NKRF	NFKB repressing factor	3	6.7003	6.51994	6.64399	7.07101	6.8844	6.69449	6.91342	6.9851	6.74538	7.17195	7.0625	7.18068
10594	PRPF8	pre-mRNA processing factor 8	3	8.3129	8.28524	8.32078	8.61329	8.5751	8.41954	8.54655	8.54668	8.37359	8.76878	8.56186	8.63707
2235	FECH	ferrochelatase	3	5.87391	5.6683	5.94637	6.27087	6.32522	6.11417	6.01983	6.29203	6.00739	6.62898	6.3521	6.34529
54934	KANSL2	KAT8 regulatory NSL complex subunit 2	3	7.3314	7.15538	6.97499	7.47389	7.29408	7.04302	7.32976	7.26547	7.04083	7.42755	7.30972	7.1648
339231	ARL16	ADP ribosylation factor like GTPase 16	3	5.77532	5.85861	6.15018	6.02316	6.54667	6.35391	5.70266	6.29041	6.35043	6.07422	6.96404	6.76225
5514	PPP1R10	protein phosphatase 1 regulatory subunit 10	3	7.33597	7.11679	7.26767	7.51923	7.33833	7.47064	7.34427	7.51691	7.61735	7.54264	7.87505	7.78125
4193	MDM2	MDM2 proto-oncogene	3	7.68304	8.07254	8.08789	8.12613	8.30838	8.31293	7.78749	8.70184	8.43617	8.19205	8.71967	8.62989
126731	CCSAP	centriole, cilia and spindle associated protein	3	4.31389	4.29824	4.49962	4.59465	4.74364	4.70803	4.34487	5.04528	4.77678	4.73244	5.22529	5.09556
387338	NSUN4	NOP2/Sun RNA methyltransferase family member 4	3	6.45115	6.5658	6.44126	6.95723	6.65425	6.72412	6.49425	6.91895	6.85935	7.32886	7.12515	7.06211
64318	NOC3L	NOC3 like DNA replication regulator	3	5.00354	4.91377	4.94097	5.70461	5.06917	5.45678	5.10534	5.86724	5.47676	6.16853	6.29792	6.3996
64083	GOLPH3	golgi phosphoprotein 3	3	6.80212	7.23634	7.08952	7.17508	7.22997	7.22566	7.03639	7.39092	7.53072	7.49844	7.53434	7.61166
10478	SLC25A17	solute carrier family 25 member 17	3	4.98938	5.0762	5.02646	5.57764	4.8427	5.0982	5.25928	5.75911	5.81209	5.79271	6.05672	6.04434
11157	LSM6	LSM6 homolog, U6 small nuclear RNA and mRNA degradation associated	3	7.20875	7.15967	7.11051	7.24554	7.14554	7.36091	7.14834	7.69671	7.42628	7.74306	7.99297	7.69927
79989	TTC26	tetratricopeptide repeat domain 26	3	4.79571	4.78754	4.62699	5.06798	4.83749	5.33814	4.98843	5.57248	5.68461	5.90022	5.84193	5.93529
56894	AGPAT3	1-acylglycerol-3-phosphate O-acyltransferase 3	3	5.42225	5.33169	5.63383	5.53194	5.47028	5.99029	5.47321	5.8903	6.14042	6.35076	5.97118	6.41439
1983	EIF5	eukaryotic translation initiation factor 5	3	9.79213	9.692	9.73896	9.91005	9.90062	9.94082	9.90859	10.1041	9.9447	10.2337	10.3201	10.2008
56652	C10orf2	chromosome 10 open reading frame 2	3	4.91914	4.82632	4.74565	5.31527	5.21575	5.29073	5.14916	5.68161	5.44797	6.14604	6.09023	6.22012
22891	ZNF365	zinc finger protein 365	3	4.23864	3.92492	4.45682	4.3602	4.22319	4.73957	4.22541	4.39329	4.85299	4.6511	4.58027	5.16168
221035	REEP3	receptor accessory protein 3	3	6.30004	5.96675	6.21953	6.43316	6.47071	6.27999	6.19208	6.57285	6.46952	6.552	6.71386	6.72452
54707	GPN2	GPN-loop GTPase 2	3	4.85568	4.90027	4.91109	5.21029	4.98388	4.91124	4.71093	5.64005	5.37346	5.96611	6.17545	6.02309
51022	GLRX2	glutaredoxin 2	3	6.30231	6.19602	6.40713	6.42637	6.60097	6.34279	6.08874	6.78999	6.90431	6.90572	7.23371	7.22927
79066	METTL16	methyltransferase like 16	3	6.16304	5.9064	6.06087	6.43062	6.11088	6.12835	6.13616	6.43465	6.57213	6.70889	6.70679	6.56136
57862	ZNF410	zinc finger protein 410	3	5.46778	5.34801	5.44331	5.73475	5.4883	5.61864	5.27445	5.9927	5.99351	6.17683	6.2741	6.12016
9240	PNMA1	paraneoplastic Ma antigen 1	3	6.43114	6.60751	6.7213	7.12035	6.68531	6.9622	6.72494	6.70199	7.0546	7.07039	7.43836	7.48545
51204	TACO1	translational activator of cytochrome c oxidase I	3	5.01098	5.72638	5.61849	6.25401	5.97273	6.02379	5.64251	6.04048	5.99972	6.66228	6.55225	6.48796
7292	TNFSF4	tumor necrosis factor superfamily member 4	3	5.04949	5.95758	5.27551	6.24803	5.58885	5.1292	5.70431	6.18247	5.33209	6.57209	7.38965	7.21465
79568	C2orf47	chromosome 2 open reading frame 47	3	5.70125	5.97918	6.08329	6.33337	5.93199	6.06365	5.96393	6.35813	6.06763	6.57612	6.73294	6.50591
7584	ZNF35	zinc finger protein 35	3	3.63719	4.01561	4.31503	4.45377	4.0189	4.23707	3.86926	4.35575	4.24845	4.7361	4.72612	4.84518
4709	NDUFB3	NADH:ubiquinone oxidoreductase subunit B3	3	6.24845	6.47979	6.1382	6.33412	6.80038	6.47974	7.04018	6.94938	6.91176	6.98999	7.2436	7.13724
55572	FOXRED1	FAD dependent oxidoreductase domain containing 1	3	4.9176	4.74928	4.59724	4.90648	4.99566	4.78173	5.27288	5.13768	4.96119	5.25751	5.26997	5.21133
56683	C21orf59	chromosome 21 open reading frame 59	3	5.78013	5.67682	5.65768	5.93896	6.12313	5.84706	6.58596	6.16664	6.01484	6.61293	6.57972	6.32612
23423	TMED3	transmembrane p24 trafficking protein 3	3	6.19347	5.80884	6.00458	6.15892	6.49852	6.24125	6.5902	6.39013	6.4976	6.68974	6.91204	6.69733
5134	PDCD2	programmed cell death 2	3	6.30584	6.01209	6.41855	6.26941	6.60656	6.64744	6.89855	6.59687	6.66086	6.78025	7.0457	6.78953
84289	ING5	inhibitor of growth family member 5	3	5.60425	5.69047	5.58208	5.77984	6.037	5.82196	6.20798	6.05491	6.0104	6.36336	6.0347	6.20727
527	ATP6V0C	ATPase H+ transporting V0 subunit c	3	8.30421	8.05985	8.23324	8.36165	8.57353	8.53638	8.61341	8.45152	8.81452	8.76268	8.5456	8.74939
1978	EIF4EBP1	eukaryotic translation initiation factor 4E binding protein 1	3	4.80677	5.28398	5.30305	5.45774	6.40999	6.20761	5.93235	6.26316	6.2272	6.79676	6.75278	6.7663
6628	SNRPB	small nuclear ribonucleoprotein polypeptides B and B1	3	6.23278	6.47345	6.40388	7.05084	7.44687	7.07895	7.462	7.29951	7.17382	7.88598	7.74779	7.48586
1981	EIF4G1	eukaryotic translation initiation factor 4 gamma 1	3	7.36236	7.30406	7.28636	7.96146	8.18341	7.91144	8.18029	8.11532	8.13813	8.68012	8.3651	8.43568
10221	TRIB1	tribbles pseudokinase 1	3	5.45639	6.09404	6.47638	6.39321	7.19756	7.77907	6.72817	7.25589	7.69049	7.04172	7.61637	8.14817
157506	RDH10	retinol dehydrogenase 10 (all-trans)	3	6.50042	7.15542	7.90155	7.57877	8.43205	9.20553	8.34451	8.55855	9.20837	9.09486	8.92038	9.45246
79413	ZBED2	zinc finger BED-type containing 2	3	4.96686	4.40009	4.03168	6.52069	7.3075	7.4571	7.3272	8.10151	7.72111	8.42366	8.88065	9.22513
6182	MRPL12	mitochondrial ribosomal protein L12	3	6.47081	6.7253	5.89304	6.63406	7.14285	6.90484	7.31171	7.11056	7.19219	7.40871	7.42073	7.38805
201514	ZNF584	zinc finger protein 584	3	5.448	5.06071	5.02453	5.67415	6.04752	5.70831	6.04692	5.87997	5.83176	6.25877	6.33628	5.99491
7023	TFAP4	transcription factor AP-4	3	6.01586	5.35911	5.47705	6.08155	6.04012	5.88803	6.21316	6.12259	5.98932	6.30329	6.28623	5.98415
8228	PNPLA4	patatin like phospholipase domain containing 4	3	4.04781	3.54033	4.21848	4.32873	4.35933	4.5426	4.55706	4.26096	4.59766	5.04235	4.75482	4.61696
2593	GAMT	guanidinoacetate N-methyltransferase	3	5.24289	5.00018	5.31131	5.56216	5.76764	5.50783	5.90207	5.34626	5.68696	5.92057	5.7577	5.76502
9144	SYNGR2	synaptogyrin 2	3	6.35543	6.79258	6.72787	6.77868	7.35729	6.97073	7.37138	6.97291	7.27841	7.57028	7.54749	7.48429
2876	GPX1	glutathione peroxidase 1	3	7.74883	7.08414	7.04109	8.02481	8.04976	7.72471	8.08649	7.50915	7.7675	8.46232	8.35794	7.9189
29914	UBIAD1	UbiA prenyltransferase domain containing 1	3	9.18513	8.836	8.51417	9.28404	9.27991	9.06055	9.40257	9.07926	9.2476	9.55151	9.33294	9.33175
5050	PAFAH1B3	platelet activating factor acetylhydrolase 1b catalytic subunit 3	3	6.60998	6.60411	6.48475	6.79044	6.9147	6.89764	7.06765	6.63227	7.03813	7.4606	7.05667	7.00317
23276	KLHL18	kelch like family member 18	3	5.74342	5.96544	5.95316	6.07693	6.34364	6.18306	6.26535	6.0211	6.22168	6.53388	6.48801	6.25671
51647	FAM96B	family with sequence similarity 96 member B	3	6.42611	6.65217	6.5132	6.96697	7.28375	7.1473	7.76728	7.37913	7.25878	7.92395	7.85068	7.63356
23381	SMG5	SMG5, nonsense mediated mRNA decay factor	3	5.10716	5.48755	5.32906	5.49423	5.69656	5.67322	5.82978	5.77192	5.71449	5.99713	5.95797	5.91476
5714	PSMD8	proteasome 26S subunit, non-ATPase 8	3	7.96639	8.28588	8.08059	8.44539	8.666	8.62128	8.85452	8.83222	9.04549	9.0762	9.26019	9.16422
4946	OAZ1	ornithine decarboxylase antizyme 1	3	9.00078	9.10836	9.1428	9.28826	9.30794	9.38128	9.45751	9.33226	9.47204	9.56429	9.68009	9.5799
6647	SOD1	superoxide dismutase 1, soluble	3	8.16858	8.21907	8.1082	8.50959	8.76959	8.66568	8.74695	8.78441	8.84231	8.79563	9.25152	9.0727
4234	METTL1	methyltransferase like 1	3	4.75992	5.1115	4.68869	5.65204	5.80571	5.65727	6.20839	5.96781	5.91806	6.36375	6.66491	6.4102
116238	TLCD1	TLC domain containing 1	3	4.22593	3.87631	3.89982	5.60984	5.48479	5.45226	6.15556	5.59561	6.05751	6.8134	7.10929	6.75066
7167	TPI1	triosephosphate isomerase 1	3	6.73017	7.55585	7.33389	8.11207	8.38082	8.13698	8.86537	8.5501	8.53776	9.3483	9.11943	8.89053
[truncated: 2,969 more rows]
